# Supplementary material for: Poly[[tetra­kis­(μ2-pyrazine N,N′-dioxide-κ2 O:O′)neodymium(III)] tris­(perchlorate)]
Source: Acta Crystallogr Sect E Struct Rep Online. 2010 Aug 18;66(Pt 9):m1104–5. doi: 10.1107/S1600536810031818 (PMC3008011; doi:10.1107/S1600536810031818)
Supplement: Supplementary file 2 [file e-66-m1104-Isup2.hkl]

# 
# h,k,l, Fc-squared, Fo-squared, sigma(Fo-squared) and status flag 
# 
data_I
_shelx_title ' 07jb003m in I4(1)/acd' 
_shelx_refln_list_code          4 
_shelx_F_calc_maximum     1197.75 
_exptl_crystal_F_000      3512.00 
_reflns_d_resolution_high  0.6998 
 
loop_ 
 _symmetry_equiv_pos_as_xyz 
 'x, y, z' 
 '-y+1/4, x+3/4, z+1/4' 
 '-x, -y+1/2, z' 
 'y+1/4, -x+1/4, z+3/4' 
 'x, -y, -z+1/2' 
 '-x+1/2, y, -z' 
 'y+3/4, x+1/4, -z+1/4' 
 '-y+1/4, -x+1/4, -z+1/4' 
 'x+1/2, y+1/2, z+1/2' 
 '-y+3/4, x+5/4, z+3/4' 
 '-x+1/2, -y+1, z+1/2' 
 'y+3/4, -x+3/4, z+5/4' 
 'x+1/2, -y+1/2, -z+1' 
 '-x+1, y+1/2, -z+1/2' 
 'y+5/4, x+3/4, -z+3/4' 
 '-y+3/4, -x+3/4, -z+3/4' 
 '-x, -y, -z' 
 'y-1/4, -x-3/4, -z-1/4' 
 'x, y-1/2, -z' 
 '-y-1/4, x-1/4, -z-3/4' 
 '-x, y, z-1/2' 
 'x-1/2, -y, z' 
 '-y-3/4, -x-1/4, z-1/4' 
 'y-1/4, x-1/4, z-1/4' 
 '-x+1/2, -y+1/2, -z+1/2' 
 'y+1/4, -x-1/4, -z+1/4' 
 'x+1/2, y, -z+1/2' 
 '-y+1/4, x+1/4, -z-1/4' 
 '-x+1/2, y+1/2, z' 
 'x, -y+1/2, z+1/2' 
 '-y-1/4, -x+1/4, z+1/4' 
 'y+1/4, x+1/4, z+1/4' 
 
_cell_length_a    15.3804 
_cell_length_b    15.3804 
_cell_length_c    22.9843 
_cell_angle_alpha  90.000 
_cell_angle_beta   90.000 
_cell_angle_gamma  90.000 
 
_shelx_F_squared_multiplier     1.000 
 
loop_ 
 _refln_index_h 
 _refln_index_k 
 _refln_index_l 
 _refln_F_squared_calc 
 _refln_F_squared_meas 
 _refln_F_squared_sigma 
 _refln_observed_status 
   0   2   0   229527.70   235094.47   2245.56 o 
   2   2   0   288311.72   290878.63   2737.97 o 
   0   4   0  1434599.75  1230538.88  26461.91 o 
   2   4   0     4796.87     7360.41    149.62 o 
   4   4   0    81673.59    64549.76    636.36 o 
   0   6   0   315599.72   350724.84   3076.14 o 
   2   6   0   420931.50   396834.03   2637.11 o 
   4   6   0    87745.12    92866.91    643.14 o 
   6   6   0   179205.83   176661.50   1696.36 o 
   0   8   0   160832.64   152437.06   1465.00 o 
   2   8   0    57871.70    54723.66    416.21 o 
   4   8   0    76304.64    72932.64    541.82 o 
   6   8   0    94342.70    93585.04    691.30 o 
   8   8   0    70389.01    66761.15    693.27 o 
   0  10   0   162332.28   167115.34   1613.20 o 
   2  10   0   243577.81   271298.00   2016.28 o 
   4  10   0   128230.93   122193.95    894.11 o 
   6  10   0    82722.38    89223.74    672.41 o 
   8  10   0    75098.38    76696.81    592.62 o 
  10  10   0    60355.13    56032.91    784.62 o 
   0  12   0    90801.89    88473.39    995.98 o 
   2  12   0   184565.17   189597.69   1364.07 o 
   4  12   0   155286.33   168311.05   1222.19 o 
   6  12   0   166766.03   165702.03   1275.96 o 
   8  12   0   102237.41   102504.62    874.89 o 
  10  12   0   112703.51   115965.25   1060.94 o 
  12  12   0    57118.70    61172.80    878.84 o 
   0  14   0   154069.77   158746.53   1732.36 o 
   2  14   0   107659.77   102649.00    857.30 o 
   4  14   0   167382.56   168439.98   1381.06 o 
   6  14   0    41883.30    40461.18    399.21 o 
   8  14   0    65477.56    64680.34    596.11 o 
  10  14   0    49118.33    49388.90    523.32 o 
  12  14   0    49439.96    45715.39    504.72 o 
  14  14   0    50572.70    58100.32    878.37 o 
   0  16   0     4265.48     4127.14    239.52 o 
   2  16   0    67441.97    64490.04    600.14 o 
   4  16   0    39745.49    43970.85    434.40 o 
   6  16   0    61883.26    58004.61    550.35 o 
   8  16   0    53111.35    54220.45    612.13 o 
  10  16   0    65884.54    66440.79    893.62 o 
  12  16   0    45999.72    49553.72    640.05 o 
  14  16   0    43113.82    43134.22    590.02 o 
   0  18   0    42353.13    37219.52    694.73 o 
   2  18   0    49629.79    52512.93    639.81 o 
   4  18   0    76008.55    70927.85    816.49 o 
   6  18   0    29746.89    31360.31    486.43 o 
   8  18   0    60092.88    59460.34    878.08 o 
  10  18   0    36122.61    37702.50    576.22 o 
  12  18   0    36883.86    35738.14    566.85 o 
   0  20   0    17090.78    18026.78    444.96 o 
   2  20   0    84681.04    84169.54    962.57 o 
   4  20   0    31087.96    32118.26    463.58 o 
   6  20   0    32402.32    29855.73    567.12 o 
   8  20   0    29355.31    29177.16    568.01 o 
   1   2   1       54.86      175.08      8.70 o 
   2   3   1      319.00       48.90      7.02 o 
   1   4   1    75218.20    88666.48    463.91 o 
   3   4   1    17629.83    26106.71    166.97 o 
   2   5   1    16744.52    21159.35    149.94 o 
   4   5   1    12158.07     9100.28    103.87 o 
   1   6   1    25892.53    28822.43    155.98 o 
   3   6   1     3775.23     2976.87     44.95 o 
   5   6   1     3861.71     5215.12     52.78 o 
   2   7   1       98.01      103.87      9.32 o 
   4   7   1      388.15      306.28     12.53 o 
   6   7   1     5373.88     5476.13     67.00 o 
   1   8   1    42065.82    39100.81    205.59 o 
   3   8   1      105.89       91.71      9.16 o 
   5   8   1       16.50       13.57      7.59 o 
   7   8   1     7175.41     8276.26     86.77 o 
   2   9   1     3815.88     3152.32     42.06 o 
   4   9   1     1302.47     1780.86     32.64 o 
   6   9   1       46.45       73.62     10.25 o 
   8   9   1     1113.47      702.35     22.34 o 
   1  10   1     2310.28     2907.01     38.51 o 
   3  10   1     2793.65     2751.75     56.79 o 
   5  10   1     1691.56     1966.32     40.22 o 
   7  10   1    14490.99    13959.68    102.55 o 
   9  10   1      984.42     1254.06     33.70 o 
   2  11   1     1813.94     2313.22     47.20 o 
   4  11   1      103.64       42.59     11.43 o 
   6  11   1      232.26      191.05     15.65 o 
   8  11   1      822.63      797.86     29.28 o 
  10  11   1      321.13      197.25     22.19 o 
   1  12   1    18271.91    19216.25    154.35 o 
   3  12   1    11365.83    12832.45     99.07 o 
   5  12   1      228.02       87.65     14.33 o 
   7  12   1      645.68      524.18     24.24 o 
   9  12   1      406.66      508.03     29.73 o 
  11  12   1       44.43       12.53     19.08 o 
   2  13   1     3259.33     2471.50     46.13 o 
   4  13   1     1540.31     1555.71     34.96 o 
   6  13   1     1875.42     1804.10     38.65 o 
   8  13   1      971.27      920.64     36.67 o 
  10  13   1       53.03       52.38     22.06 o 
  12  13   1     1270.90     1258.97     50.99 o 
   1  14   1      402.00      432.98     22.25 o 
   3  14   1      117.12      127.39     17.41 o 
   5  14   1     4927.98     4976.23     71.10 o 
   7  14   1       65.39       36.88     17.72 o 
   9  14   1     3139.61     2973.97     64.17 o 
  11  14   1     1918.45     1782.03     56.64 o 
  13  14   1      185.27      299.38     37.77 o 
   2  15   1     1038.54     1249.18     35.78 o 
   4  15   1     6349.80     6127.45     79.66 o 
   6  15   1      252.02      151.38     21.94 o 
   8  15   1     5230.13     4608.03     82.53 o 
  10  15   1       44.11       -7.84     26.86 o 
  12  15   1     1704.30     1756.92     63.95 o 
  14  15   1      429.03      425.46     47.85 o 
   1  16   1     1861.44     1685.34     49.76 o 
   3  16   1      447.82      501.09     32.32 o 
   5  16   1     1258.82     1189.11     43.10 o 
   7  16   1      797.47      658.35     41.48 o 
   9  16   1      242.26      273.89     38.12 o 
  11  16   1      972.08      864.75     62.31 o 
  13  16   1      187.38      150.89     45.88 o 
  15  16   1      184.78       79.06     61.69 o 
   2  17   1      528.63      390.31     31.68 o 
   4  17   1        0.86       17.69     21.40 o 
   6  17   1       16.23        6.24     27.59 o 
   8  17   1     1690.28     1519.75     69.05 o 
  10  17   1      649.79      733.60     59.57 o 
  12  17   1      748.50      689.11     64.54 o 
   1  18   1      150.98      328.99     38.36 o 
   3  18   1      124.19      222.44     36.72 o 
   5  18   1       30.93       42.90     32.31 o 
   7  18   1      130.51      119.25     42.35 o 
   9  18   1      162.31      241.94     49.73 o 
  11  18   1       38.63       -4.75     49.88 o 
   2  19   1      627.58      684.40     51.76 o 
   4  19   1      339.82      375.05     45.75 o 
   6  19   1      783.72      858.79     76.09 o 
   8  19   1      137.35      116.77     54.07 o 
  10  19   1      206.41      200.57     59.31 o 
   1  20   1      170.77       42.76     37.81 o 
   3  20   1        0.88       26.19     41.12 o 
   5  20   1      210.88      417.95     68.77 o 
   7  20   1        1.05        0.64     59.91 o 
   9  20   1       98.41      128.38     69.91 o 
   2  21   1      319.04      358.52     57.13 o 
   4  21   1       39.15      -15.68     55.98 o 
   6  21   1     2964.71     3493.30    140.47 o 
   1   1   2   184342.39   186830.25   1329.06 o 
   0   2   2       52.69      -13.73     13.73 o 
   1   3   2    16842.87    19570.02    124.33 o 
   3   3   2    24172.69    21200.35    159.09 o 
   0   4   2      309.10      -19.52     19.52 o 
   2   4   2    20149.47    23024.55    138.74 o 
   1   5   2   128248.93   132169.41    727.51 o 
   3   5   2    32076.01    31520.87    180.62 o 
   5   5   2   159811.47   176492.28   1192.85 o 
   0   6   2       29.51      191.31     38.41 o 
   2   6   2    80817.13    89269.09    445.77 o 
   4   6   2       70.72       -8.08      8.08 o 
   1   7   2   100099.69   106972.02    542.07 o 
   3   7   2   172496.56   182874.95    936.80 o 
   5   7   2    89405.45    82513.34    419.94 o 
   7   7   2   168511.53   198778.50   1351.27 o 
   0   8   2     4930.94     5180.67    114.34 o 
   2   8   2     6712.04     6966.59     58.24 o 
   4   8   2     1791.71     1967.26     34.95 o 
   6   8   2       11.18       -9.31      9.31 o 
   1   9   2    49309.77    48858.70    261.31 o 
   3   9   2    34934.60    33581.07    189.80 o 
   5   9   2   105663.70   116775.00    590.14 o 
   7   9   2    33648.17    28623.36    172.22 o 
   9   9   2    79657.34    88558.11    712.36 o 
   0  10   2     2252.11     2817.11     94.92 o 
   2  10   2     2064.55     1276.94     38.00 o 
   4  10   2      474.55      523.58     19.14 o 
   6  10   2     4270.14     4195.60     54.40 o 
   8  10   2      720.14      608.63     24.11 o 
   1  11   2    24091.46    24419.76    148.99 o 
   3  11   2    91024.12    93385.82    494.14 o 
   5  11   2    30676.38    29067.62    181.77 o 
   7  11   2    88349.98    95119.95    524.45 o 
   9  11   2    16090.11    15750.85    138.62 o 
  11  11   2    59696.20    60030.28    599.79 o 
   0  12   2     1174.91     1290.08     40.43 o 
   2  12   2     9503.71    10167.15     97.07 o 
   4  12   2     3943.66     3719.28     49.20 o 
   6  12   2     2300.50     2170.34     43.56 o 
   8  12   2     8169.89     8247.16     88.71 o 
  10  12   2      776.05      828.64     37.55 o 
   1  13   2    27851.28    26566.09    181.59 o 
   3  13   2    28850.71    28566.67    200.60 o 
   5  13   2    67076.49    69433.29    410.21 o 
   7  13   2    12494.67    11674.90    107.21 o 
   9  13   2    52069.04    51464.63    360.50 o 
  11  13   2     8036.68     8731.05    113.78 o 
  13  13   2    28139.12    27324.88    345.65 o 
   0  14   2     5089.97     4707.29     99.61 o 
   2  14   2     2299.71     2061.73     40.92 o 
   4  14   2     1694.05     1822.78     42.28 o 
   6  14   2     6732.68     6577.24     95.27 o 
   8  14   2        2.04       11.22     19.42 o 
  10  14   2      114.40       79.91     25.21 o 
  12  14   2     2868.23     2791.81     69.36 o 
   1  15   2    18120.86    17107.86    154.30 o 
   3  15   2    47913.84    48127.78    324.70 o 
   5  15   2    23861.38    23161.28    187.16 o 
   7  15   2    37037.73    37567.59    292.74 o 
   9  15   2    15790.19    16237.43    225.96 o 
  11  15   2    25493.65    25001.57    247.29 o 
  13  15   2    10377.56    10887.74    148.56 o 
  15  15   2    17211.45    18232.56    327.21 o 
   0  16   2     7366.88     7293.45    134.34 o 
   2  16   2     2090.08     1937.47     51.18 o 
   4  16   2      261.05      248.93     25.59 o 
   6  16   2      139.43       93.50     25.31 o 
   8  16   2     1806.22     1747.29     65.75 o 
  10  16   2       22.28       55.95     35.57 o 
  12  16   2      380.97      500.17     51.46 o 
  14  16   2     1657.47     1752.74     89.09 o 
   1  17   2    14984.86    14689.82    163.59 o 
   3  17   2    19921.97    19122.40    187.40 o 
   5  17   2    38046.96    40545.14    335.51 o 
   7  17   2    17689.69    17139.56    229.23 o 
   9  17   2    41951.15    44550.50    504.83 o 
  11  17   2    18127.25    18613.57    231.44 o 
  13  17   2    25901.04    27688.99    356.20 o 
   0  18   2      952.44      913.47     75.42 o 
   2  18   2      894.48      674.79     39.68 o 
   4  18   2       63.87      127.70     28.84 o 
   6  18   2      786.29      791.92     63.63 o 
   8  18   2      130.88      241.30     49.17 o 
  10  18   2       21.14       39.80     46.51 o 
  12  18   2      272.33      249.95     61.87 o 
   1  19   2    22344.33    20995.92    271.34 o 
   3  19   2    31366.37    32621.01    322.33 o 
   5  19   2    25807.20    24133.15    294.24 o 
   7  19   2    24066.61    25840.64    340.16 o 
   9  19   2    21301.40    21615.85    302.37 o 
   0  20   2      880.58      638.82     77.36 o 
   2  20   2       37.75      -25.66     39.79 o 
   4  20   2      617.68      694.86     62.63 o 
   6  20   2     1698.86     1611.50    103.09 o 
   8  20   2      208.51      262.31     70.93 o 
   1  21   2    29385.51    32423.83    340.12 o 
   3  21   2    30507.57    30153.33    338.58 o 
   5  21   2    28636.09    32152.63    429.49 o 
   1   2   3     2983.32     5146.34     33.90 o 
   2   3   3    21295.50    26245.22    174.57 o 
   1   4   3      589.24     1152.14     18.64 o 
   3   4   3    22136.32    25724.00    150.42 o 
   2   5   3    15476.46    15342.99    115.79 o 
   4   5   3      966.28     1413.96     23.79 o 
   1   6   3    42081.09    38637.39    208.18 o 
   3   6   3       15.96      108.31     13.32 o 
   5   6   3     1865.67     1688.65     29.53 o 
   2   7   3    23111.83    23236.83    133.51 o 
   4   7   3     1221.61     1171.60     25.86 o 
   6   7   3     3355.06     3305.28     36.30 o 
   1   8   3        6.39      707.83     25.97 o 
   3   8   3     3039.55     1571.13     37.77 o 
   5   8   3    10406.40     9385.91     92.30 o 
   7   8   3        6.71        7.13      8.33 o 
   2   9   3     8687.49    10927.29     77.83 o 
   4   9   3      874.60      669.57     20.28 o 
   6   9   3      586.58      635.21     19.92 o 
   8   9   3    13214.93    14412.06    103.66 o 
   1  10   3    47358.02    47637.28    253.86 o 
   3  10   3     4617.16     3959.24     44.09 o 
   5  10   3     5389.81     4931.85     58.97 o 
   7  10   3     1328.38     1471.28     30.72 o 
   9  10   3      595.13      467.07     25.44 o 
   2  11   3     7406.87     6181.45     58.87 o 
   4  11   3      169.99      103.64     13.41 o 
   6  11   3      381.48      261.43     17.98 o 
   8  11   3      272.74      139.67     17.94 o 
  10  11   3     3195.04     3305.34     57.80 o 
   1  12   3       40.53      127.22     13.37 o 
   3  12   3     1437.76     1479.06     32.12 o 
   5  12   3     4224.53     4489.18     55.34 o 
   7  12   3     1031.32      823.88     32.49 o 
   9  12   3     3087.28     2506.53     53.53 o 
  11  12   3       17.05       32.34     20.66 o 
   2  13   3      746.90      990.32     36.99 o 
   4  13   3     6957.50     7165.44     79.53 o 
   6  13   3      469.02      893.63     30.27 o 
   8  13   3     1810.13     1338.97     42.00 o 
  10  13   3      493.45      532.57     32.71 o 
  12  13   3      242.70      171.64     29.24 o 
   1  14   3     8267.63     9176.11     97.60 o 
   3  14   3     2784.22     3152.10     49.84 o 
   5  14   3        2.07      -11.87     14.93 o 
   7  14   3      158.58      112.87     21.96 o 
   9  14   3     1139.41     1243.76     44.90 o 
  11  14   3        0.15       17.72     26.35 o 
  13  14   3      182.44      144.03     35.98 o 
   2  15   3      515.96      422.46     31.34 o 
   4  15   3      222.23      206.94     23.74 o 
   6  15   3       69.71       23.88     20.38 o 
   8  15   3       16.09        9.72     23.81 o 
  10  15   3     3910.07     3288.56     80.23 o 
  12  15   3      180.43      153.66     38.15 o 
  14  15   3     1021.57      946.72     62.67 o 
   1  16   3      201.10      211.34     23.91 o 
   3  16   3       58.35       13.73     20.08 o 
   5  16   3     2085.31     1904.68     56.56 o 
   7  16   3       35.66       57.57     26.56 o 
   9  16   3        3.33      -27.89     30.65 o 
  11  16   3      242.44      152.17     40.73 o 
  13  16   3      339.96      222.05     48.05 o 
   2  17   3      803.91      654.98     37.81 o 
   4  17   3      742.25      512.83     36.11 o 
   6  17   3     3734.34     2939.11     75.69 o 
   8  17   3        0.84       -5.23     31.35 o 
  10  17   3     1573.66     1393.08     71.60 o 
  12  17   3      135.31      121.15     46.64 o 
   1  18   3      277.65      521.02     35.71 o 
   3  18   3       24.54       -8.58     22.04 o 
   5  18   3       69.05       90.15     30.66 o 
   7  18   3      296.47      199.79     40.77 o 
   9  18   3       56.86       63.93     44.35 o 
  11  18   3       45.31       17.85     49.73 o 
   2  19   3      114.18       77.01     26.94 o 
   4  19   3      219.07      126.72     28.39 o 
   6  19   3      110.61      123.59     33.08 o 
   8  19   3     1399.82     1401.40     93.65 o 
  10  19   3     1000.31     1168.74     88.52 o 
   1  20   3      109.43      389.54     48.89 o 
   3  20   3      321.82      658.51     61.34 o 
   5  20   3      484.54      310.85     60.60 o 
   7  20   3     1261.21     1674.67    106.83 o 
   2  21   3       45.95       43.27     50.57 o 
   4  21   3        6.81       21.27     54.17 o 
   6  21   3       44.12       88.42     72.27 o 
   0   0   4   295237.53   328418.69   5370.18 o 
   0   2   4    31862.38    30146.28    248.03 o 
   2   2   4  1388622.75  1187348.13  18275.46 o 
   1   3   4       58.40       -7.14      7.14 o 
   0   4   4   417339.63   397472.94   2642.45 o 
   2   4   4   143419.67   155439.89    774.40 o 
   4   4   4   330478.16   314756.47   2095.30 o 
   1   5   4     1676.58     1582.01     29.06 o 
   3   5   4     1477.33     1826.37     44.57 o 
   0   6   4    79685.34    94761.68    657.23 o 
   2   6   4   229667.47   213148.48   1060.21 o 
   4   6   4   141714.59   152137.77    731.09 o 
   6   6   4    82375.30    74419.51    528.36 o 
   1   7   4      120.83       51.86      9.17 o 
   3   7   4      910.46     1473.81     25.95 o 
   5   7   4       86.83       31.91     10.61 o 
   0   8   4   379582.09   385054.47   2566.42 o 
   2   8   4   155788.45   168053.02    808.78 o 
   4   8   4   225496.17   237925.27   1160.29 o 
   6   8   4    85457.81    86854.70    436.62 o 
   8   8   4    94571.99    94878.41    676.15 o 
   1   9   4     8316.43     7745.00     64.64 o 
   3   9   4     7402.14     8875.01     67.26 o 
   5   9   4        0.00       -8.62      8.62 o 
   7   9   4     3041.49     2842.62     43.26 o 
   0  10   4    74819.82    76420.98    547.91 o 
   2  10   4   111266.01   109025.20    552.89 o 
   4  10   4   123680.52   119198.49    602.46 o 
   6  10   4    93790.59    95308.65    506.98 o 
   8  10   4   120953.38   127569.52    726.57 o 
  10  10   4   105174.88   103755.64    887.46 o 
   1  11   4     2006.09     2471.59     37.13 o 
   3  11   4     1340.48      954.52     31.30 o 
   5  11   4      516.25      290.88     17.75 o 
   7  11   4     2441.11     2273.30     42.02 o 
   9  11   4      213.95      194.70     20.89 o 
   0  12   4    92037.24    86344.70    653.49 o 
   2  12   4   141443.30   146776.06    799.08 o 
   4  12   4    60066.73    60557.82    349.59 o 
   6  12   4    66268.06    64803.44    374.75 o 
   8  12   4    45746.15    42948.82    308.10 o 
  10  12   4    85912.09    87820.79    548.60 o 
  12  12   4    77255.56    82134.93    796.30 o 
   1  13   4      554.70      303.80     18.83 o 
   3  13   4      397.38      652.83     26.24 o 
   5  13   4      623.81      871.02     41.04 o 
   7  13   4     3203.35     2982.61     56.40 o 
   9  13   4      274.43      263.30     26.09 o 
  11  13   4        0.00      -15.76     22.24 o 
   0  14   4   136105.50   150619.39   1311.90 o 
   2  14   4    90076.98    86510.78    539.61 o 
   4  14   4   132151.59   135647.92    816.59 o 
   6  14   4    74841.21    78138.12    502.55 o 
   8  14   4   101664.74   101488.59    710.22 o 
  10  14   4    59761.82    61934.54    455.22 o 
  12  14   4    65535.83    62936.29    489.95 o 
  14  14   4    29570.05    32354.79    460.72 o 
   1  15   4     3607.86     2845.66     58.46 o 
   3  15   4     1590.83     1551.19     44.24 o 
   5  15   4     7729.69     7145.64     93.97 o 
   7  15   4     2657.74     2574.83     69.27 o 
   9  15   4       27.07       54.41     27.10 o 
  11  15   4      386.96      368.76     42.17 o 
  13  15   4     1054.16     1174.61     68.32 o 
   0  16   4    73494.96    68087.05    679.60 o 
   2  16   4   121713.97   120629.19    768.58 o 
   4  16   4    49199.77    48552.10    367.44 o 
   6  16   4    72440.63    69579.77    518.71 o 
   8  16   4    37659.98    37953.72    339.06 o 
  10  16   4    55473.44    54311.20    478.01 o 
  12  16   4    54729.83    61845.58    560.73 o 
  14  16   4    30070.99    27746.12    318.98 o 
   1  17   4      224.94      186.89     24.51 o 
   3  17   4      612.89      650.48     38.81 o 
   5  17   4      539.15      551.45     38.43 o 
   7  17   4       14.19      -19.92     29.57 o 
   9  17   4      371.24      416.38     47.06 o 
  11  17   4      391.47      366.68     51.34 o 
  13  17   4      554.06      647.73     69.26 o 
   0  18   4    68343.45    65252.85    707.49 o 
   2  18   4    21678.42    22323.94    214.15 o 
   4  18   4    49466.20    45379.54    376.76 o 
   6  18   4    30520.44    31831.74    294.52 o 
   8  18   4    37141.56    34807.38    365.93 o 
  10  18   4    40035.79    42032.35    427.86 o 
  12  18   4    37243.86    37228.37    396.92 o 
   1  19   4     1783.52     2026.55     68.54 o 
   3  19   4     1692.50     1828.02     77.64 o 
   5  19   4       23.89       17.37     29.08 o 
   7  19   4        2.54       41.31     40.82 o 
   9  19   4        6.39       11.81     52.69 o 
   0  20   4    43603.66    45319.49    592.69 o 
   2  20   4    48642.44    47270.10    456.22 o 
   4  20   4    32390.96    33211.89    374.56 o 
   6  20   4    52675.53    52822.94    560.66 o 
   8  20   4    27536.90    28315.66    367.98 o 
   1  21   4      457.13      437.14     62.40 o 
   3  21   4      450.89      645.31     68.73 o 
   5  21   4      415.14      424.81     75.06 o 
   1   2   5     6995.48     8229.61     50.95 o 
   2   3   5    28463.91    33727.18    179.74 o 
   1   4   5      368.02      523.63     11.32 o 
   3   4   5     2822.90     2000.96     34.42 o 
   2   5   5     3543.25     4267.51     39.83 o 
   4   5   5      319.67      119.81     10.38 o 
   1   6   5     6062.10     6324.73     46.10 o 
   3   6   5    11572.10    14294.99     89.94 o 
   5   6   5     2136.66     2898.19     30.49 o 
   2   7   5      169.44      205.89     12.16 o 
   4   7   5     1964.12     2464.49     49.10 o 
   6   7   5     1901.94     1728.85     24.93 o 
   1   8   5     5406.42     4314.00     41.34 o 
   3   8   5      470.38      381.90     14.32 o 
   5   8   5      668.30      373.06     15.74 o 
   7   8   5     1632.57     1961.56     28.86 o 
   2   9   5      162.91      204.42     12.07 o 
   4   9   5     1722.45     1430.70     26.80 o 
   6   9   5      382.05      324.54     16.32 o 
   8   9   5       31.26       29.81     12.46 o 
   1  10   5      266.42      424.20     16.52 o 
   3  10   5     6349.84     6483.40     62.59 o 
   5  10   5     1692.60     1922.23     32.27 o 
   7  10   5      162.91       89.48     13.80 o 
   9  10   5     1223.14      808.64     31.30 o 
   2  11   5      548.18      610.54     20.95 o 
   4  11   5      738.66      617.40     22.33 o 
   6  11   5     2289.07     2135.30     37.52 o 
   8  11   5      283.17      341.60     25.28 o 
  10  11   5       53.13       18.45     17.34 o 
   1  12   5    14421.53    14192.73    112.33 o 
   3  12   5     4048.57     4173.60     53.63 o 
   5  12   5     1222.11     1650.04     39.16 o 
   7  12   5     2977.67     3160.47     50.33 o 
   9  12   5      719.57      775.32     34.84 o 
  11  12   5       58.55       90.29     22.03 o 
   2  13   5     1982.62     2060.75     39.37 o 
   4  13   5       40.22       59.47     15.70 o 
   6  13   5     2319.57     1982.03     51.54 o 
   8  13   5      374.69      293.29     25.07 o 
  10  13   5      279.42      265.65     28.50 o 
  12  13   5     1545.75     1644.25     58.47 o 
   1  14   5      284.68      249.72     21.79 o 
   3  14   5     2915.87     2752.13     51.05 o 
   5  14   5       10.42       15.08     16.77 o 
   7  14   5     3678.32     3491.75     65.35 o 
   9  14   5      814.00      826.73     44.17 o 
  11  14   5     1573.74     1696.71     61.82 o 
  13  14   5     1639.13     1640.48     72.57 o 
   2  15   5      188.51      114.45     20.00 o 
   4  15   5       60.63       -0.09     18.72 o 
   6  15   5      144.38      164.01     25.56 o 
   8  15   5     2003.75     1900.44     65.18 o 
  10  15   5      295.51      313.91     37.04 o 
  12  15   5     1615.29     1577.97     72.16 o 
  14  15   5       24.19       99.99     47.40 o 
   1  16   5      464.11      346.74     28.24 o 
   3  16   5      813.31      684.28     39.23 o 
   5  16   5       52.81       37.00     22.83 o 
   7  16   5     1121.83     1237.85     57.13 o 
   9  16   5     2112.50     2070.43     70.07 o 
  11  16   5      627.85      695.56     56.58 o 
  13  16   5      443.91      336.72     54.77 o 
   2  17   5     1025.95     1051.10     45.49 o 
   4  17   5     1268.06     1353.35     53.19 o 
   6  17   5     1459.68     1337.47     60.52 o 
   8  17   5      624.03      478.82     46.84 o 
  10  17   5      271.66      270.43     47.13 o 
  12  17   5      934.14     1011.13     73.36 o 
   1  18   5      684.53      838.49     43.75 o 
   3  18   5       53.92       85.31     27.20 o 
   5  18   5      348.75      517.89     43.67 o 
   7  18   5       39.31       50.54     35.70 o 
   9  18   5       58.78       41.51     44.65 o 
  11  18   5      424.23      431.89     63.97 o 
   2  19   5      206.65      199.37     32.40 o 
   4  19   5      764.87      619.33     47.12 o 
   6  19   5     2884.13     3154.50     89.18 o 
   8  19   5        0.50       35.34     46.36 o 
  10  19   5     3098.29     3851.36    117.82 o 
   1  20   5        2.44       -4.04     28.82 o 
   3  20   5      132.60       40.13     43.70 o 
   5  20   5      200.90      306.72     39.85 o 
   7  20   5     1053.63     1079.16     84.15 o 
   2  21   5        0.03        0.81     52.62 o 
   4  21   5     1011.32     1445.31     93.57 o 
   1   1   6     4801.37     4167.70     46.05 o 
   0   2   6    99283.19    99572.34    709.91 o 
   1   3   6    62541.77    66722.23    349.65 o 
   3   3   6   239673.44   234715.25   1569.95 o 
   0   4   6    20179.97    18583.62    148.22 o 
   2   4   6     2644.86     3716.58     51.39 o 
   1   5   6    65687.03    65644.05    349.19 o 
   3   5   6    65840.78    77460.32    402.22 o 
   5   5   6   140725.69   142753.98    974.90 o 
   0   6   6    10446.18    13122.28    109.97 o 
   2   6   6    46192.39    44424.70    241.01 o 
   4   6   6     6091.51     7203.87     65.10 o 
   1   7   6    90250.37    98823.96    495.11 o 
   3   7   6   169796.41   171273.94    842.44 o 
   5   7   6    47126.84    49264.88    265.15 o 
   7   7   6    97664.67   105347.64    775.76 o 
   0   8   6    18265.93    20757.21    171.33 o 
   2   8   6       69.78       25.27      8.94 o 
   4   8   6     2793.14     2753.21     37.93 o 
   6   8   6      163.09       89.48     12.17 o 
   1   9   6    69201.55    66510.47    339.27 o 
   3   9   6    35287.77    36710.46    213.40 o 
   5   9   6   119593.48   122489.08    635.34 o 
   7   9   6    17898.55    16179.20    120.45 o 
   9   9   6   134591.97   145298.86   1128.93 o 
   0  10   6     1965.33     1084.41     29.47 o 
   2  10   6      394.85      665.39     24.01 o 
   4  10   6     1198.09     1077.41     28.92 o 
   6  10   6     3047.69     3067.91     41.86 o 
   8  10   6      539.92      549.39     29.58 o 
   1  11   6    10444.36     9955.47     87.54 o 
   3  11   6    34500.26    31659.43    193.81 o 
   5  11   6     5447.53     4740.33     55.72 o 
   7  11   6    44497.91    46206.22    289.56 o 
   9  11   6    16402.94    15707.92    144.68 o 
  11  11   6    71556.44    74107.30    671.89 o 
   0  12   6     2312.91     1417.32     49.19 o 
   2  12   6     2311.25     2564.91     48.73 o 
   4  12   6     2191.43     2014.78     43.16 o 
   6  12   6      418.23      338.40     22.25 o 
   8  12   6      159.57      129.38     19.26 o 
  10  12   6      313.31      289.54     25.91 o 
   1  13   6    63627.23    63787.18    427.82 o 
   3  13   6    32941.46    32969.92    232.39 o 
   5  13   6    62960.82    64319.91    406.21 o 
   7  13   6    10864.00    10060.88    119.41 o 
   9  13   6    58166.73    60008.80    421.39 o 
  11  13   6    16278.63    17953.33    183.42 o 
  13  13   6    21084.10    19379.77    317.36 o 
   0  14   6      524.10      604.92     54.70 o 
   2  14   6     2776.31     2585.96     52.80 o 
   4  14   6     1404.88     1135.93     38.51 o 
   6  14   6     1539.08     1455.00     43.62 o 
   8  14   6     1257.55     1182.67     46.02 o 
  10  14   6     2048.16     1874.22     57.37 o 
  12  14   6      251.47      259.35     39.84 o 
   1  15   6    36589.18    37161.33    282.85 o 
   3  15   6    46857.67    46529.26    349.05 o 
   5  15   6    17299.71    16382.09    165.75 o 
   7  15   6    41756.92    42758.68    349.17 o 
   9  15   6    18215.55    18361.43    195.09 o 
  11  15   6    53437.52    55307.69    512.25 o 
  13  15   6    11463.84    12752.19    190.13 o 
  15  15   6    21947.61    21350.26    402.89 o 
   0  16   6       17.00       17.80     23.16 o 
   2  16   6      590.77      319.90     28.01 o 
   4  16   6        6.88        5.25     19.97 o 
   6  16   6      159.82       84.99     26.63 o 
   8  16   6       76.09       77.35     31.78 o 
  10  16   6       26.27       31.90     34.77 o 
  12  16   6      176.36      188.26     49.39 o 
  14  16   6      144.66      147.07     53.47 o 
   1  17   6    37150.99    37358.78    294.03 o 
   3  17   6    28066.13    27079.95    252.78 o 
   5  17   6    25760.91    25513.06    247.41 o 
   7  17   6    15935.77    15062.85    229.48 o 
   9  17   6    21282.50    21259.06    247.26 o 
  11  17   6    21442.89    23336.89    298.43 o 
  13  17   6    12462.72    12625.05    210.69 o 
   0  18   6      348.82      508.69     52.05 o 
   2  18   6       91.17      128.66     25.47 o 
   4  18   6       39.88       99.19     28.71 o 
   6  18   6        0.91       42.59     31.89 o 
   8  18   6       77.55      130.74     41.55 o 
  10  18   6      844.12      896.29     69.44 o 
   1  19   6    27769.16    29202.87    276.87 o 
   3  19   6    30886.43    31647.01    294.61 o 
   5  19   6    17981.39    17177.97    207.16 o 
   7  19   6    28785.20    31045.56    313.13 o 
   9  19   6    16868.05    16625.59    235.41 o 
   0  20   6     2193.38     2208.85    180.25 o 
   2  20   6      183.19      301.31     42.33 o 
   4  20   6      433.89      297.15     40.24 o 
   6  20   6        3.13       37.59     37.63 o 
   8  20   6      120.14      494.84    105.10 o 
   1  21   6    15938.30    16607.91    256.80 o 
   3  21   6    12761.23    11136.29    233.60 o 
   5  21   6    14169.50    15074.87    251.97 o 
   1   2   7    15131.71    18616.42    140.94 o 
   2   3   7    19138.21    22721.61    123.04 o 
   1   4   7     1208.77     1818.46     33.79 o 
   3   4   7    19567.89    19382.83    113.24 o 
   2   5   7      148.21      247.59     13.07 o 
   4   5   7     3014.00     2604.94     47.79 o 
   1   6   7    24889.93    24327.00    135.38 o 
   3   6   7    11657.84    10889.37     76.76 o 
   5   6   7    18967.91    20624.37    125.75 o 
   2   7   7     3169.46     2744.13     48.05 o 
   4   7   7     2105.84     1883.52     33.73 o 
   6   7   7      133.90       26.16      9.72 o 
   1   8   7    22101.41    19480.58    115.84 o 
   3   8   7      277.96      636.41     24.13 o 
   5   8   7     6286.99     5341.15     62.89 o 
   7   8   7     2602.48     2581.46     44.24 o 
   2   9   7     1242.76     1525.60     28.86 o 
   4   9   7     1024.45      788.22     21.89 o 
   6   9   7     4822.55     5930.92     59.02 o 
   8   9   7      230.59       87.20     14.88 o 
   1  10   7     2816.41     2708.06     55.27 o 
   3  10   7    15337.23    15079.00    107.75 o 
   5  10   7     2896.32     2716.73     60.82 o 
   7  10   7     3965.00     3723.17     58.62 o 
   9  10   7      874.84      729.87     30.35 o 
   2  11   7       67.20      164.28     13.96 o 
   4  11   7     4333.73     3938.58     50.71 o 
   6  11   7     3257.32     2528.49     43.36 o 
   8  11   7     4130.09     4540.62     69.14 o 
  10  11   7        3.82      -17.55     17.55 o 
   1  12   7     7376.20     8639.72     88.07 o 
   3  12   7     3257.60     3858.53     69.62 o 
   5  12   7      569.59      423.56     23.10 o 
   7  12   7     3695.59     3649.46    100.01 o 
   9  12   7     3751.01     3972.03     69.57 o 
  11  12   7     2985.04     2413.24     69.85 o 
   2  13   7     3885.01     4220.09     63.03 o 
   4  13   7    10511.23    10186.00    102.28 o 
   6  13   7     7964.78     7107.57    117.83 o 
   8  13   7     2711.93     2892.88     58.16 o 
  10  13   7     5038.46     5321.25     85.59 o 
  12  13   7       86.15      110.40     33.70 o 
   1  14   7      234.90      127.71     19.53 o 
   3  14   7     4948.81     5342.70     75.75 o 
   5  14   7       33.43       27.89     18.91 o 
   7  14   7     3163.43     3126.35     63.23 o 
   9  14   7      223.07      294.85     31.23 o 
  11  14   7      140.97      251.12     36.32 o 
  13  14   7     2757.68     2660.39     83.45 o 
   2  15   7     1267.16     1326.57     42.95 o 
   4  15   7      186.79       92.73     21.51 o 
   6  15   7     2433.69     1584.31     65.47 o 
   8  15   7      348.90       93.92     27.91 o 
  10  15   7       60.89       28.99     30.61 o 
  12  15   7      384.33      329.04     48.47 o 
  14  15   7        6.20       21.87     44.78 o 
   1  16   7      663.81      604.33     34.28 o 
   3  16   7       42.19       67.14     22.64 o 
   5  16   7      133.75       67.58     24.74 o 
   7  16   7      458.06      417.57     40.40 o 
   9  16   7      368.39      473.43     47.49 o 
  11  16   7       20.31      -39.57     39.57 o 
  13  16   7      127.36      144.65     50.94 o 
   2  17   7      196.32      220.35     27.28 o 
   4  17   7        0.23      -14.34     24.09 o 
   6  17   7       43.37      151.98     34.58 o 
   8  17   7     2329.12     1737.69     74.39 o 
  10  17   7       85.90      142.38     47.31 o 
  12  17   7     2350.89     2478.42    110.74 o 
   1  18   7       96.95      165.42     28.14 o 
   3  18   7      232.93      369.64     37.58 o 
   5  18   7     1324.13     1677.06     67.53 o 
   7  18   7      195.97       97.42     39.86 o 
   9  18   7      319.60      291.57     52.60 o 
  11  18   7     3392.97     3875.50    141.17 o 
   2  19   7      232.96      205.60     33.06 o 
   4  19   7      960.99      909.20     54.73 o 
   6  19   7        0.31       48.01     33.02 o 
   8  19   7      401.85      307.76     55.50 o 
  10  19   7       52.40      141.28     74.89 o 
   1  20   7        0.05       44.05     29.67 o 
   3  20   7       25.71       94.75     31.88 o 
   5  20   7      298.62      254.14     46.12 o 
   7  20   7      685.20      698.79     64.09 o 
   2  21   7      173.89      221.00     40.42 o 
   4  21   7      795.95      704.96     76.36 o 
   0   0   8   332941.38   330770.53   4389.54 o 
   0   2   8    65141.95    69646.09    532.09 o 
   2   2   8   367834.41   349381.53   2324.57 o 
   1   3   8   113691.68   129120.52    635.38 o 
   0   4   8   211593.67   195961.83   1370.39 o 
   2   4   8   127735.16   141081.33    678.51 o 
   4   4   8   156594.56   147796.59   1007.01 o 
   1   5   8    51440.29    52899.51    289.46 o 
   3   5   8      399.90      588.67     21.58 o 
   0   6   8   156808.88   180296.11   1332.30 o 
   2   6   8   358921.84   358943.38   1695.77 o 
   4   6   8   161354.58   171893.20    868.00 o 
   6   6   8   255191.52   268807.47   1900.14 o 
   1   7   8     8228.60     9881.78     89.50 o 
   3   7   8      484.80      975.75     27.50 o 
   5   7   8      348.00      157.29     12.74 o 
   0   8   8   191219.55   178011.45   1161.86 o 
   2   8   8   129587.79   137081.61    684.59 o 
   4   8   8   155403.66   154198.94    768.30 o 
   6   8   8   143007.34   149242.56    768.08 o 
   8   8   8   123309.39   119395.72    936.77 o 
   1   9   8     4219.22     3805.37     37.70 o 
   3   9   8     4337.07     5105.53     83.83 o 
   5   9   8      290.59      322.34     16.69 o 
   7   9   8      661.84      540.94     22.61 o 
   0  10   8    84785.51    89167.37    699.17 o 
   2  10   8    68478.01    65620.91    367.48 o 
   4  10   8    75041.66    73981.06    411.91 o 
   6  10   8    69465.45    67459.74    385.14 o 
   8  10   8    83795.73    89646.70    515.45 o 
  10  10   8    84835.99    80736.97    714.59 o 
   1  11   8      186.52      160.00     16.16 o 
   3  11   8        1.83       21.88     11.59 o 
   5  11   8     1460.91     1462.92     37.97 o 
   7  11   8     1602.21     1304.31     37.53 o 
   9  11   8     4212.00     4171.89     76.94 o 
   0  12   8   123605.68   114757.82    951.99 o 
   2  12   8   124566.55   132687.08    751.95 o 
   4  12   8   107419.55   108092.45    621.07 o 
   6  12   8   122780.57   124373.58    732.28 o 
   8  12   8    70600.27    70985.93    463.62 o 
  10  12   8    92011.01    93697.09    617.51 o 
  12  12   8    32619.85    33936.01    418.07 o 
   1  13   8    13466.08    13079.04    124.08 o 
   3  13   8     5196.48     4213.25     64.28 o 
   5  13   8     2164.37     2146.12     47.46 o 
   7  13   8     5101.22     4447.70     73.44 o 
   9  13   8      417.41      475.62     33.36 o 
  11  13   8      364.78      315.92     34.90 o 
   0  14   8   117739.40   126963.24   1130.08 o 
   2  14   8    33887.77    28008.37    235.85 o 
   4  14   8    86326.66    87082.43    573.89 o 
   6  14   8    35019.97    33574.04    298.16 o 
   8  14   8    56544.27    55235.96    384.69 o 
  10  14   8    70042.55    73535.37    546.61 o 
  12  14   8    42729.22    38856.27    365.65 o 
  14  14   8    53681.05    61332.16    749.78 o 
   1  15   8      415.64      385.99     27.91 o 
   3  15   8     1879.10     1638.30     48.68 o 
   5  15   8     1683.71     1942.76     53.60 o 
   7  15   8      248.70      303.26     32.21 o 
   9  15   8       52.60      117.25     30.93 o 
  11  15   8       70.47       42.54     35.89 o 
  13  15   8      934.06      957.87     77.23 o 
   0  16   8    54589.72    49790.09    520.50 o 
   2  16   8    71909.66    74726.55    509.97 o 
   4  16   8    52769.23    51947.52    411.81 o 
   6  16   8    62234.87    60571.55    468.53 o 
   8  16   8    40853.09    42302.37    391.54 o 
  10  16   8    61218.30    59148.69    536.82 o 
  12  16   8    28925.71    31634.29    343.08 o 
  14  16   8    31861.48    29101.52    333.85 o 
   1  17   8      637.17      659.98     38.35 o 
   3  17   8      990.29      861.31     45.13 o 
   5  17   8     1618.96     1550.31     61.96 o 
   7  17   8     1388.33     1289.16     63.44 o 
   9  17   8       62.01       68.96     40.52 o 
  11  17   8      552.47      690.81     71.46 o 
   0  18   8    87426.42    90895.31    870.04 o 
   2  18   8    48855.23    48273.73    382.30 o 
   4  18   8    78789.09    79422.98    597.20 o 
   6  18   8    37867.41    39037.97    389.93 o 
   8  18   8    50676.78    51128.00    466.48 o 
  10  18   8    45793.11    49709.10    512.57 o 
   1  19   8      298.43      299.59     36.36 o 
   3  19   8       41.63      -16.00     27.18 o 
   5  19   8      505.28      423.14     55.20 o 
   7  19   8      206.77      177.97     45.93 o 
   9  19   8      871.38      893.58     77.58 o 
   0  20   8    25767.71    23684.06    415.76 o 
   2  20   8    49625.14    51016.06    448.01 o 
   4  20   8    28174.85    26026.13    278.69 o 
   6  20   8    34364.46    34236.04    355.65 o 
   1  21   8      288.23      553.86     55.13 o 
   3  21   8      533.65      505.64     54.84 o 
   1   2   9     1517.97      607.97     13.28 o 
   2   3   9     1053.12     1733.20     24.72 o 
   1   4   9     9521.75     7381.25     54.86 o 
   3   4   9       70.19      294.77     15.58 o 
   2   5   9     7550.95     6791.88     54.95 o 
   4   5   9     6174.23     5634.69     54.42 o 
   1   6   9     6239.29     4170.72     40.42 o 
   3   6   9      157.34       48.52      8.42 o 
   5   6   9     6556.35     6778.11     75.78 o 
   2   7   9      704.63      549.30     19.19 o 
   4   7   9      570.37      622.38     22.25 o 
   6   7   9     4414.36     4480.58     52.71 o 
   1   8   9      607.49     1124.48     22.50 o 
   3   8   9     2475.84     2089.75     32.49 o 
   5   8   9     3305.36     3179.55     38.40 o 
   7   8   9    11103.69    11812.69     96.95 o 
   2   9   9      114.22       92.39     12.02 o 
   4   9   9     4053.60     4372.45     57.74 o 
   6   9   9    11700.76    10295.50    103.94 o 
   8   9   9      149.95      164.73     17.05 o 
   1  10   9    27895.77    26433.67    171.04 o 
   3  10   9     6503.26     6715.25     68.13 o 
   5  10   9    17287.47    17774.91    138.52 o 
   7  10   9      229.60      304.84     21.47 o 
   9  10   9     4807.37     4688.54     66.32 o 
   2  11   9       11.68       11.24     12.08 o 
   4  11   9       75.42        4.25     12.49 o 
   6  11   9        3.26       20.33     14.57 o 
   8  11   9    11371.37    13041.01    143.15 o 
  10  11   9     3327.91     2953.29     63.32 o 
   1  12   9       27.52       15.63     14.14 o 
   3  12   9       46.62        6.93     14.99 o 
   5  12   9     4491.47     3957.77     62.57 o 
   7  12   9       98.93      156.08     21.80 o 
   9  12   9    13599.48    13051.91    133.46 o 
  11  12   9      104.94       17.28     24.44 o 
   2  13   9      261.12      239.15     21.39 o 
   4  13   9     1296.28      911.91     37.79 o 
   6  13   9      228.36       65.75     19.16 o 
   8  13   9     1856.79     1446.43     47.77 o 
  10  13   9     1923.87     1637.26     55.62 o 
  12  13   9      426.79      397.47     40.28 o 
   1  14   9     6582.97     6868.69     90.69 o 
   3  14   9     2963.72     3048.60     60.13 o 
   5  14   9     1582.41     1421.32     45.49 o 
   7  14   9       41.78       69.14     22.57 o 
   9  14   9      234.70      231.29     31.92 o 
  11  14   9     1744.62     1760.39     69.47 o 
  13  14   9      135.64      126.72     42.40 o 
   2  15   9       12.45        9.83     19.05 o 
   4  15   9     2077.19     1830.93     62.84 o 
   6  15   9      132.77       72.98     25.92 o 
   8  15   9       95.39        3.15     26.25 o 
  10  15   9     1330.94     1036.44     63.88 o 
  12  15   9       18.61       40.13     40.85 o 
  14  15   9      893.85      865.70     69.51 o 
   1  16   9      107.41      109.74     22.97 o 
   3  16   9     1212.98     1287.51     50.16 o 
   5  16   9        4.44      -22.91     22.91 o 
   7  16   9      275.11      274.24     45.09 o 
   9  16   9      279.69      293.82     44.49 o 
  11  16   9      970.11      967.09     68.37 o 
  13  16   9       70.57       65.46     52.19 o 
   2  17   9       96.57       68.90     25.28 o 
   4  17   9      378.15      367.47     35.82 o 
   6  17   9       98.00      159.42     36.87 o 
   8  17   9      267.14      199.65     42.77 o 
  10  17   9      417.94      423.18     59.40 o 
  12  17   9      563.38      629.14     74.27 o 
   1  18   9       10.14       15.37     25.51 o 
   3  18   9      188.21      238.25     35.40 o 
   5  18   9      563.84      545.44     45.91 o 
   7  18   9       82.91       49.29     40.19 o 
   9  18   9      261.02      391.50     57.43 o 
  11  18   9        5.92       43.28     57.98 o 
   2  19   9      164.60      161.45     34.46 o 
   4  19   9      289.09      249.99     41.03 o 
   6  19   9      910.59      896.84     61.33 o 
   8  19   9     1450.15     1619.57     89.84 o 
   1  20   9        0.28      -13.51     29.77 o 
   3  20   9     1476.08     1992.40     91.91 o 
   5  20   9       12.38      -37.20     37.20 o 
   2  21   9      388.74      623.30     75.46 o 
   1   1  10   191221.03   199983.45   1347.33 o 
   0   2  10      342.31      227.17     21.45 o 
   1   3  10    98026.86   100633.38    502.88 o 
   3   3  10    49959.88    53632.38    388.60 o 
   0   4  10    11404.83    15284.92    147.16 o 
   2   4  10    30348.43    31660.61    168.03 o 
   1   5  10   116901.17   123533.65    611.04 o 
   3   5  10    33338.98    33890.65    189.73 o 
   5   5  10   102343.41   104723.32    771.48 o 
   0   6  10      551.24      921.12     49.06 o 
   2   6  10     6412.73     5400.25     52.16 o 
   4   6  10     3572.13     4191.40     48.69 o 
   1   7  10    33753.52    32118.35    190.13 o 
   3   7  10    38046.42    36847.20    207.43 o 
   5   7  10    10380.89    10126.18     82.02 o 
   7   7  10    69061.49    70634.15    547.94 o 
   0   8  10    19089.38    19254.36    207.05 o 
   2   8  10     5058.03     5420.53     61.56 o 
   4   8  10     2249.88     2270.08     38.94 o 
   6   8  10      127.84      160.82     16.42 o 
   1   9  10    71207.63    73269.07    403.29 o 
   3   9  10    20452.05    19086.57    136.77 o 
   5   9  10    62698.44    65752.05    393.45 o 
   7   9  10    11008.45     9382.80    117.14 o 
   9   9  10    43470.22    47117.03    444.89 o 
   0  10  10      109.24      154.61     26.20 o 
   2  10  10     3276.29     2801.07     42.00 o 
   4  10  10     3885.04     3555.58     86.26 o 
   6  10  10     1762.66     1604.14     50.01 o 
   8  10  10       51.59       69.69     17.17 o 
   1  11  10    68093.23    69219.30    427.03 o 
   3  11  10    83537.18    89638.98    521.99 o 
   5  11  10    25270.64    22280.67    167.75 o 
   7  11  10    95883.95   105448.93    631.89 o 
   9  11  10     8778.50     6913.47     99.03 o 
  11  11  10    57711.70    59804.28    638.87 o 
   0  12  10    17729.88    17135.19    202.72 o 
   2  12  10     3738.17     3663.77     63.54 o 
   4  12  10       32.09       28.93     16.58 o 
   6  12  10        0.09       10.67     16.00 o 
   8  12  10       32.81       16.98     19.31 o 
  10  12  10      591.51      545.24     37.44 o 
   1  13  10    53585.27    53590.89    389.48 o 
   3  13  10    26924.76    25149.34    203.81 o 
   5  13  10    52517.93    54775.21    415.61 o 
   7  13  10    26847.41    24751.38    212.52 o 
   9  13  10    43638.61    45971.41    356.05 o 
  11  13  10    18139.30    18697.28    225.17 o 
  13  13  10    45865.19    46868.20    551.67 o 
   0  14  10       15.48       58.65     26.72 o 
   2  14  10      132.77       50.66     18.66 o 
   4  14  10     5418.95     4478.67     74.65 o 
   6  14  10      154.01      165.68     24.93 o 
   8  14  10      141.33       65.46     25.52 o 
  10  14  10     1861.49     1821.96     65.90 o 
  12  14  10      395.23      256.08     43.33 o 
   1  15  10    27528.32    27600.33    245.66 o 
   3  15  10    30778.79    30321.99    259.10 o 
   5  15  10    18841.49    17782.80    180.65 o 
   7  15  10    41453.17    42800.70    343.27 o 
   9  15  10    11307.83    10521.27    143.38 o 
  11  15  10    24594.09    23789.15    281.47 o 
  13  15  10    17382.45    19137.05    249.10 o 
   0  16  10      547.82      933.78     60.25 o 
   2  16  10      319.39      133.60     25.67 o 
   4  16  10     6751.18     7541.08    109.74 o 
   6  16  10      445.59      199.33     33.52 o 
   8  16  10      183.92      167.33     38.10 o 
  10  16  10      179.62      140.28     45.48 o 
  12  16  10     5432.56     5726.17    141.35 o 
   1  17  10    31537.12    30805.75    271.11 o 
   3  17  10    18822.30    18490.20    192.02 o 
   5  17  10    34849.41    35834.79    318.71 o 
   7  17  10    17951.08    16777.04    203.31 o 
   9  17  10    28543.67    29750.51    344.30 o 
  11  17  10    15067.63    15768.10    237.82 o 
   0  18  10       43.34      159.85     43.06 o 
   2  18  10     1604.48     1075.19     53.61 o 
   4  18  10     1213.14      730.67     49.81 o 
   6  18  10        9.95      -19.03     33.32 o 
   8  18  10      614.61      714.74     64.31 o 
  10  18  10     1003.32     1145.89     83.90 o 
   1  19  10    18688.21    18569.47    209.71 o 
   3  19  10    18528.48    18834.97    212.98 o 
   5  19  10    16912.98    16898.78    296.31 o 
   7  19  10    18346.79    19500.96    264.49 o 
   0  20  10      151.61       58.36     50.89 o 
   2  20  10     3434.13     4026.87     98.24 o 
   4  20  10      143.76      235.00     41.02 o 
   6  20  10      422.20      558.47     58.89 o 
   1   2  11       36.18       38.95      6.82 o 
   2   3  11     2090.81     2608.57     31.51 o 
   1   4  11     1135.13     1743.48     39.62 o 
   3   4  11    42239.74    45428.07    233.26 o 
   2   5  11      106.51      281.02     15.72 o 
   4   5  11     4281.54     3982.42     48.14 o 
   1   6  11     3241.65     3296.10     37.28 o 
   3   6  11     1947.63     1430.34     43.86 o 
   5   6  11     9704.47    11153.57     89.04 o 
   2   7  11      382.83      518.30     19.30 o 
   4   7  11     5169.73     5382.86     60.68 o 
   6   7  11     3528.45     4001.27     63.27 o 
   1   8  11     1073.59      941.98     25.79 o 
   3   8  11    21886.61    20611.31    139.32 o 
   5   8  11    16021.24    15475.43    118.83 o 
   7   8  11     2663.74     2635.99     43.20 o 
   2   9  11    11384.80    11004.60     92.94 o 
   4   9  11     2277.44     1810.01     34.78 o 
   6   9  11     9121.31     9746.70     94.62 o 
   8   9  11      101.43       91.32     17.84 o 
   1  10  11     9633.71     9403.09     88.93 o 
   3  10  11     3506.78     2587.24     48.03 o 
   5  10  11     2966.76     3218.42     56.54 o 
   7  10  11     1606.26     1399.12     38.17 o 
   9  10  11     1060.03      938.03     38.68 o 
   2  11  11      796.83      548.10     25.57 o 
   4  11  11     7846.94     7506.31     81.41 o 
   6  11  11     8682.29     8848.06     92.40 o 
   8  11  11     8731.00     8813.63    105.94 o 
  10  11  11     3624.07     2890.32     66.52 o 
   1  12  11      224.68      115.08     16.76 o 
   3  12  11     4970.41     4853.03     68.31 o 
   5  12  11     1266.72     1168.50     51.16 o 
   7  12  11     5545.18     4894.28     83.85 o 
   9  12  11     1072.50     1431.79     50.52 o 
  11  12  11      551.23      871.71     47.45 o 
   2  13  11     2412.48     2076.21     53.29 o 
   4  13  11     2223.12     2144.37     49.97 o 
   6  13  11     1628.65     1526.62     49.65 o 
   8  13  11      612.16      604.56     36.97 o 
  10  13  11       11.17       11.04     26.10 o 
  12  13  11     2147.71     2398.14     79.88 o 
   1  14  11     2149.05     2219.85     51.92 o 
   3  14  11      620.03      523.54     33.07 o 
   5  14  11      152.05      188.77     25.72 o 
   7  14  11     1214.54     1108.24     49.50 o 
   9  14  11      677.25      571.87     45.47 o 
  11  14  11      316.42      196.59     38.86 o 
  13  14  11      555.89      513.38     60.74 o 
   2  15  11        1.05      -18.61     18.61 o 
   4  15  11       55.82       14.85     21.81 o 
   6  15  11      209.17      143.45     28.19 o 
   8  15  11      170.36      210.59     33.60 o 
  10  15  11     1312.73     1333.71     67.18 o 
  12  15  11       82.21       80.22     46.08 o 
  14  15  11      600.03      541.64     69.67 o 
   1  16  11      672.95      581.14     37.18 o 
   3  16  11       46.38       73.31     24.98 o 
   5  16  11     2022.37     2255.19     66.50 o 
   7  16  11       96.68      123.83     33.71 o 
   9  16  11      167.74      139.94     42.80 o 
  11  16  11      710.41      776.55     63.15 o 
  13  16  11     1995.82     2089.78    103.88 o 
   2  17  11      228.53      218.64     30.41 o 
   4  17  11       51.49       -9.45     26.11 o 
   6  17  11     1553.50     1344.20     61.06 o 
   8  17  11       51.09        4.72     39.96 o 
  10  17  11     2409.84     2526.54     98.72 o 
   1  18  11      150.97      170.33     34.66 o 
   3  18  11      106.88      109.22     31.94 o 
   5  18  11        8.97       93.69     35.04 o 
   7  18  11        0.36       22.87     40.94 o 
   9  18  11      779.62      842.71     73.23 o 
   2  19  11       20.87       10.24     30.82 o 
   4  19  11       21.62       -5.63     31.12 o 
   6  19  11      133.86      131.28     45.31 o 
   8  19  11       14.64       46.10     48.02 o 
   1  20  11       62.96      163.84     36.73 o 
   3  20  11      968.65      694.62     58.47 o 
   5  20  11      574.09      965.98     66.05 o 
   0   0  12   287274.22   275365.53   3694.29 o 
   0   2  12    76213.63    84037.02    567.73 o 
   2   2  12   164533.97   149490.39   1022.12 o 
   1   3  12      106.52      -10.25     10.25 o 
   0   4  12   297963.03   301613.31   2103.44 o 
   2   4  12   114985.51   121939.01    596.54 o 
   4   4  12   284951.81   300459.19   2017.12 o 
   1   5  12     1179.84     1256.56     40.17 o 
   3   5  12    10675.80    12248.42    104.65 o 
   0   6  12    64940.53    68373.13    516.30 o 
   2   6  12   129366.21   126631.78    647.61 o 
   4   6  12   105343.93   106069.14    541.07 o 
   6   6  12   151971.80   154447.47   1124.83 o 
   1   7  12      853.15      825.80     34.74 o 
   3   7  12     2299.34     1981.14     35.35 o 
   5   7  12      184.22      226.08     16.19 o 
   0   8  12   111837.05   110837.55    859.84 o 
   2   8  12    82245.09    82764.14    452.63 o 
   4   8  12   126450.59   129847.54    707.63 o 
   6   8  12   114806.84   117466.45    666.96 o 
   8   8  12   119752.34   115156.66   1015.51 o 
   1   9  12     2812.13     2513.17     39.23 o 
   3   9  12      325.63      326.07     18.63 o 
   5   9  12     1848.59     1387.03     33.90 o 
   7   9  12     2383.20     2481.04     48.95 o 
   0  10  12   156821.19   163565.31   1249.99 o 
   2  10  12   169808.78   174058.45    941.96 o 
   4  10  12   148013.27   150087.73    840.27 o 
   6  10  12   139952.13   143706.89    811.24 o 
   8  10  12    99491.84   105195.66    669.01 o 
  10  10  12    35049.22    32678.40    378.41 o 
   1  11  12     1778.73     1779.42     44.55 o 
   3  11  12     2980.02     3176.83     55.64 o 
   5  11  12      915.17      748.57     30.37 o 
   7  11  12       94.46       45.68     17.85 o 
   9  11  12      205.15      215.49     26.20 o 
   0  12  12    31527.74    28667.43    300.65 o 
   2  12  12    80574.06    80624.27    483.78 o 
   4  12  12    41762.58    39932.54    327.05 o 
   6  12  12    96851.87    96988.25    655.90 o 
   8  12  12    71104.73    70168.78    494.28 o 
  10  12  12    41488.02    39774.43    331.84 o 
  12  12  12    56872.36    59918.01    738.13 o 
   1  13  12      693.76      609.28     29.69 o 
   3  13  12      290.94      307.64     26.70 o 
   5  13  12      186.45       74.16     21.36 o 
   7  13  12     1191.33      952.61     47.11 o 
   9  13  12       13.32      -12.83     23.82 o 
  11  13  12      376.13      420.28     41.96 o 
   0  14  12    57577.14    58561.29    582.37 o 
   2  14  12    39828.44    36446.09    284.30 o 
   4  14  12    64931.94    63757.29    435.57 o 
   6  14  12    63743.36    65810.84    479.64 o 
   8  14  12    70245.89    68688.44    537.76 o 
  10  14  12    23414.43    23582.68    257.90 o 
  12  14  12    41924.50    38213.95    352.62 o 
  14  14  12    38987.04    43396.23    816.38 o 
   1  15  12      880.36      794.13     46.03 o 
   3  15  12      328.67      262.87     28.85 o 
   5  15  12      194.37      105.74     26.75 o 
   7  15  12      419.69      463.63     39.76 o 
   9  15  12      461.29      228.07     39.88 o 
  11  15  12        6.45      -11.00     38.72 o 
  13  15  12      453.78      462.95     63.39 o 
   0  16  12    34447.85    31342.71    401.82 o 
   2  16  12    61750.06    62415.96    464.04 o 
   4  16  12    38816.46    38305.10    318.49 o 
   6  16  12    77653.75    79287.50    594.35 o 
   8  16  12    51371.99    53726.95    494.58 o 
  10  16  12    31207.56    29568.96    312.28 o 
  12  16  12    37884.95    41279.87    423.08 o 
   1  17  12     1240.20     1373.34     56.01 o 
   3  17  12     1662.21     1569.48     59.49 o 
   5  17  12       50.41       62.92     30.39 o 
   7  17  12      402.73      622.22     52.77 o 
   9  17  12      172.50      240.82     53.82 o 
  11  17  12      811.19      803.85     78.28 o 
   0  18  12    54839.28    54503.14    630.47 o 
   2  18  12    26807.26    24191.45    237.72 o 
   4  18  12    52273.61    54052.19    444.08 o 
   6  18  12    42312.04    43125.77    472.42 o 
   8  18  12    46735.71    47660.30    491.28 o 
   1  19  12        5.59      -20.81     29.07 o 
   3  19  12       41.52      102.40     36.65 o 
   5  19  12       18.19       60.28     40.49 o 
   7  19  12      386.78      342.07     58.06 o 
   0  20  12    27290.21    24886.96    374.24 o 
   2  20  12    53083.88    56169.67    490.99 o 
   4  20  12    30959.58    31644.03    326.29 o 
   1   2  13     4329.55     4158.15     41.25 o 
   2   3  13       42.20       17.32      8.06 o 
   1   4  13        2.61       28.66      7.65 o 
   3   4  13    11976.05    11912.37     93.22 o 
   2   5  13     4308.97     3900.82     40.91 o 
   4   5  13       52.53      154.38     12.20 o 
   1   6  13      936.01      887.06     25.24 o 
   3   6  13     6810.97     6750.06     62.35 o 
   5   6  13      743.13      837.81     24.80 o 
   2   7  13     1101.76     1031.70     38.15 o 
   4   7  13      549.83      491.09     25.67 o 
   6   7  13     8206.17     9133.34    100.59 o 
   1   8  13     5826.56     6263.81     66.00 o 
   3   8  13    19667.10    20696.14    143.10 o 
   5   8  13     1819.99     1706.34     36.47 o 
   7   8  13       72.77       29.35     15.26 o 
   2   9  13     3261.52     3241.84     58.21 o 
   4   9  13      176.50      170.34     17.90 o 
   6   9  13      368.98      582.21     26.75 o 
   8   9  13      210.64      250.92     23.81 o 
   1  10  13      849.95      966.37     38.36 o 
   3  10  13      497.90      354.95     23.47 o 
   5  10  13     1634.21     1184.63     35.70 o 
   7  10  13     2123.52     1628.81     56.81 o 
   9  10  13     4608.25     4680.28     75.70 o 
   2  11  13     2767.37     2458.43     59.37 o 
   4  11  13      320.60      114.68     19.35 o 
   6  11  13        6.12       38.51     17.50 o 
   8  11  13     5803.64     4440.51    104.46 o 
  10  11  13       21.09       51.08     23.38 o 
   1  12  13     8377.06     8749.92     95.74 o 
   3  12  13     5238.53     4903.56     71.40 o 
   5  12  13     3118.77     2676.96     76.44 o 
   7  12  13      677.67      829.50     44.54 o 
   9  12  13       32.29       22.96     22.80 o 
  11  12  13     2602.52     2558.34     70.52 o 
   2  13  13       54.99       91.02     19.58 o 
   4  13  13      274.54      329.76     28.52 o 
   6  13  13        2.33       44.84     22.62 o 
   8  13  13        8.14      -23.35     23.35 o 
  10  13  13      683.45      767.11     52.01 o 
  12  13  13      204.45      198.13     40.72 o 
   1  14  13      720.13      794.61     39.37 o 
   3  14  13      368.95      319.29     29.19 o 
   5  14  13     4978.21     4639.90     78.09 o 
   7  14  13      151.27      239.90     33.39 o 
   9  14  13     1499.28     1212.37     62.31 o 
  11  14  13      656.81      644.64     55.10 o 
  13  14  13        0.03       21.45     46.09 o 
   2  15  13      669.20      521.10     41.39 o 
   4  15  13      315.88      342.31     32.79 o 
   6  15  13     1508.93     1250.12     57.35 o 
   8  15  13      122.19       72.98     32.86 o 
  10  15  13      806.51      671.54     55.36 o 
  12  15  13      189.95      118.13     47.94 o 
   1  16  13      569.17      836.97     45.34 o 
   3  16  13        6.65       21.93     25.25 o 
   5  16  13        7.45       25.07     27.84 o 
   7  16  13       43.39       15.82     33.79 o 
   9  16  13      369.96      282.65     45.58 o 
  11  16  13      423.29      512.91     63.40 o 
   2  17  13      701.88      654.80     43.80 o 
   4  17  13        5.16      -32.55     32.65 o 
   6  17  13     1192.97     1036.03     63.25 o 
   8  17  13      209.51      112.35     47.89 o 
  10  17  13      871.18      979.34     78.21 o 
   1  18  13      213.58      372.92     40.36 o 
   3  18  13      243.74      336.46     42.26 o 
   5  18  13      241.85      268.59     43.55 o 
   7  18  13      774.95      867.94     68.46 o 
   9  18  13     2181.88     2304.08    108.65 o 
   2  19  13      115.62      129.11     36.56 o 
   4  19  13      274.95      230.00     43.89 o 
   6  19  13      103.56       89.86     44.75 o 
   1  20  13      640.06     1084.35     63.98 o 
   1   1  14   128169.16   135475.22    933.74 o 
   0   2  14     2994.10     2360.50     48.89 o 
   1   3  14    96345.98    92834.60    473.47 o 
   3   3  14   124483.24   139886.69    928.06 o 
   0   4  14     8032.33     8992.14     95.74 o 
   2   4  14      569.01      597.69     21.98 o 
   1   5  14    53072.04    57019.77    312.75 o 
   3   5  14    37146.86    31483.96    188.20 o 
   5   5  14    16983.93    19797.41    192.18 o 
   0   6  14     1814.15     2028.72     61.71 o 
   2   6  14      480.54      568.32     25.71 o 
   4   6  14      131.57       71.37     13.30 o 
   1   7  14    14808.12    12578.88     98.96 o 
   3   7  14    41395.43    46041.25    301.60 o 
   5   7  14     4050.62     2904.11     47.43 o 
   7   7  14    48717.68    50387.23    460.10 o 
   0   8  14        0.53       55.35     16.82 o 
   2   8  14      519.55      507.52     20.79 o 
   4   8  14      224.10      351.09     20.27 o 
   6   8  14      494.29      521.08     30.82 o 
   1   9  14    65400.50    70732.73    423.55 o 
   3   9  14    37002.04    33199.29    233.99 o 
   5   9  14    46514.44    51996.81    328.84 o 
   7   9  14    11743.54    10050.53    129.21 o 
   9   9  14    53094.30    57232.82    565.55 o 
   0  10  14      616.13      323.75     30.39 o 
   2  10  14      220.47      284.39     20.62 o 
   4  10  14      116.22       43.07     15.86 o 
   6  10  14       85.58       98.69     18.46 o 
   8  10  14      285.20      216.59     24.29 o 
   1  11  14    72375.64    70018.51    439.92 o 
   3  11  14    78116.07    85195.13    528.76 o 
   5  11  14    29711.93    25838.52    201.20 o 
   7  11  14    55521.56    59435.42    413.50 o 
   9  11  14    14425.44    12396.96    141.57 o 
  11  11  14    24413.83    25538.38    346.00 o 
   0  12  14     3534.90     4130.54    103.16 o 
   2  12  14     1379.58      872.33     36.68 o 
   4  12  14     1212.09     1169.47     41.71 o 
   6  12  14       60.49       51.99     20.80 o 
   8  12  14      430.12      362.66     35.83 o 
  10  12  14      593.06      454.21     39.16 o 
   1  13  14    30263.88    31519.96    245.13 o 
   3  13  14    18323.53    15832.69    147.80 o 
   5  13  14    42692.59    45978.35    344.47 o 
   7  13  14    16284.15    14673.48    199.92 o 
   9  13  14    49376.82    51534.76    443.54 o 
  11  13  14    11463.76    10926.46    178.68 o 
  13  13  14    42956.58    44796.27    545.75 o 
   0  14  14        0.05       27.48     28.68 o 
   2  14  14        5.21       17.23     19.41 o 
   4  14  14      458.59      652.15     38.41 o 
   6  14  14      631.95      569.76     40.86 o 
   8  14  14      229.16      275.49     37.03 o 
  10  14  14      102.68       74.51     36.98 o 
  12  14  14       97.47       85.87     44.25 o 
   1  15  14    35733.97    35826.84    299.63 o 
   3  15  14    38784.68    40063.32    327.25 o 
   5  15  14    22453.41    21836.85    215.53 o 
   7  15  14    36850.36    38228.31    346.88 o 
   9  15  14    21678.49    22470.99    272.88 o 
  11  15  14    23834.84    24719.03    280.10 o 
  13  15  14    26519.58    28722.86    333.65 o 
   0  16  14     1830.00     1202.75     83.94 o 
   2  16  14      415.92      665.59     50.37 o 
   4  16  14     1946.07     1739.66     66.48 o 
   6  16  14      655.53      860.02     55.35 o 
   8  16  14       82.73      172.06     42.38 o 
  10  16  14        0.28        6.66     42.36 o 
   1  17  14    18947.50    18112.13    204.13 o 
   3  17  14    17027.69    16015.15    182.08 o 
   5  17  14    23338.38    23713.94    254.90 o 
   7  17  14    15704.08    15492.08    317.92 o 
   9  17  14    20931.89    21277.29    270.13 o 
   0  18  14      106.23        2.62     42.91 o 
   2  18  14     2346.39     2993.52     83.08 o 
   4  18  14       99.77      292.34     45.06 o 
   6  18  14       88.11      217.50     46.23 o 
   8  18  14       14.20        8.75     50.64 o 
   1  19  14    13744.27    13363.42    180.16 o 
   3  19  14    17593.23    18421.12    227.53 o 
   5  19  14     7792.11     6782.03    133.63 o 
   1   2  15     2668.32     2411.18     47.80 o 
   2   3  15      110.27       43.67      8.31 o 
   1   4  15      384.07      282.66     16.39 o 
   3   4  15     1057.85      466.96     20.61 o 
   2   5  15       59.63       11.69      9.76 o 
   4   5  15     2979.30     1905.83     44.08 o 
   1   6  15     6998.74     7426.83     80.12 o 
   3   6  15      383.38      620.17     23.24 o 
   5   6  15     3954.90     2957.09     64.51 o 
   2   7  15     2529.67     2266.40     52.17 o 
   4   7  15        2.61       11.78     12.03 o 
   6   7  15     4554.78     4362.90     60.94 o 
   1   8  15     5306.52     4886.88     59.28 o 
   3   8  15     7032.42     5753.94     65.86 o 
   5   8  15     3147.43     2012.75     42.24 o 
   7   8  15        1.17       36.52     16.32 o 
   2   9  15     2309.95     1926.45     45.66 o 
   4   9  15       68.69      132.95     17.97 o 
   6   9  15      317.28      179.15     20.57 o 
   8   9  15        1.03       14.26     17.78 o 
   1  10  15     2454.39     1817.43     41.82 o 
   3  10  15     3182.27     4083.96     60.86 o 
   5  10  15    10612.25     8068.56    107.50 o 
   7  10  15       11.73        9.11     17.83 o 
   9  10  15     3132.92     2474.08     57.83 o 
   2  11  15     1070.90     1003.75     38.14 o 
   4  11  15     2700.36     2630.65     54.42 o 
   6  11  15      632.37      510.83     32.77 o 
   8  11  15      260.38      170.24     27.69 o 
  10  11  15      733.79      816.92     44.80 o 
   1  12  15     3583.90     2864.70     56.74 o 
   3  12  15      567.46      333.91     27.03 o 
   5  12  15     2535.99     1645.63     50.63 o 
   7  12  15     3349.12     3464.58     77.85 o 
   9  12  15     1962.21     1655.30     60.21 o 
  11  12  15      847.55      821.87     50.84 o 
   2  13  15     2445.74     2485.01     57.50 o 
   4  13  15      199.94      219.46     26.16 o 
   6  13  15     1065.06     1089.36     61.73 o 
   8  13  15      339.98      336.38     38.57 o 
  10  13  15      277.51      147.99     39.22 o 
  12  13  15      121.37      110.34     42.93 o 
   1  14  15      101.24       66.85     21.29 o 
   3  14  15      439.91      351.50     31.34 o 
   5  14  15      691.49      573.17     44.30 o 
   7  14  15      986.28      861.34     52.10 o 
   9  14  15       45.97       41.31     34.54 o 
  11  14  15      585.98      609.82     55.32 o 
  13  14  15      700.91      638.57     72.99 o 
   2  15  15       15.17       76.03     25.85 o 
   4  15  15      600.29      708.50     44.67 o 
   6  15  15      665.72      603.70     46.21 o 
   8  15  15      197.24      208.08     40.52 o 
  10  15  15     1460.30     1427.30     75.17 o 
  12  15  15      296.27      200.54     54.66 o 
   1  16  15      143.07      169.30     31.44 o 
   3  16  15     1036.43     1153.19     53.70 o 
   5  16  15     1068.39      909.42     57.70 o 
   7  16  15       40.49       41.42     37.78 o 
   9  16  15      123.10      130.55     43.53 o 
  11  16  15       52.21       91.33     51.61 o 
   2  17  15       43.78       20.87     30.81 o 
   4  17  15      486.60      476.33     47.59 o 
   6  17  15      370.79      468.41     51.73 o 
   8  17  15      417.53      326.14     57.37 o 
   1  18  15       66.29       52.52     32.88 o 
   3  18  15     1234.21     1761.30     75.21 o 
   5  18  15       16.80       66.40     40.04 o 
   7  18  15      144.24      194.36     49.88 o 
   2  19  15      279.34      377.29     47.98 o 
   4  19  15     2104.93     2160.10     88.94 o 
   0   0  16    62715.91    64322.61    944.65 o 
   0   2  16    24189.38    18553.10    155.45 o 
   2   2  16   161156.94   183239.31   1255.79 o 
   1   3  16      260.40      316.67     21.48 o 
   0   4  16   172192.59   189072.16   1348.82 o 
   2   4  16   101251.30    90677.54    479.01 o 
   4   4  16   243662.33   270936.66   2112.01 o 
   1   5  16     4315.00     4427.50     65.51 o 
   3   5  16    16730.29    16700.85    118.86 o 
   0   6  16    61719.77    54905.83    461.96 o 
   2   6  16   135600.89   146375.70    756.54 o 
   4   6  16   107352.97    99363.14    585.71 o 
   6   6  16   131243.94   136067.34   1110.51 o 
   1   7  16     5913.31     5128.75     60.70 o 
   3   7  16    10685.29    10350.32    110.63 o 
   5   7  16     1105.08     1157.37     33.67 o 
   0   8  16   117538.95   121925.37    953.52 o 
   2   8  16    79390.56    78013.41    450.91 o 
   4   8  16   132437.73   138457.36    802.24 o 
   6   8  16    98922.73    96706.74    598.32 o 
   8   8  16   100470.12   101925.45    923.81 o 
   1   9  16     5658.68     5519.60     68.82 o 
   3   9  16      739.94      690.18     32.65 o 
   5   9  16     2000.61     1973.15     57.72 o 
   7   9  16        9.86       32.11     18.11 o 
   0  10  16    99152.93    96900.19    829.49 o 
   2  10  16    76796.66    76357.86    493.02 o 
   4  10  16    92181.63    91075.50    574.23 o 
   6  10  16    85002.42    83639.20    552.12 o 
   8  10  16    81684.91    82854.98    552.37 o 
  10  10  16    60307.23    60331.01    617.82 o 
   1  11  16      240.74      156.31     20.40 o 
   3  11  16      264.81      160.30     21.64 o 
   5  11  16      389.97      298.50     28.04 o 
   7  11  16      107.85       88.48     22.97 o 
   9  11  16       21.15       43.83     23.93 o 
   0  12  16    46365.00    46838.98    490.27 o 
   2  12  16    59428.05    58443.91    400.23 o 
   4  12  16    41680.52    41549.55    307.26 o 
   6  12  16    59822.98    56462.76    435.24 o 
   8  12  16    45683.62    45856.32    390.33 o 
  10  12  16    41129.95    38666.72    335.93 o 
  12  12  16    30908.89    30973.78    453.32 o 
   1  13  16      526.72      489.00     30.40 o 
   3  13  16     1681.35     1613.55     51.70 o 
   5  13  16      131.81      159.76     28.71 o 
   7  13  16      803.97     1086.77     55.11 o 
   9  13  16      106.42       13.61     32.39 o 
  11  13  16        4.96       55.76     40.96 o 
   0  14  16    56066.13    55662.49    576.57 o 
   2  14  16    40974.38    41082.79    321.00 o 
   4  14  16    53582.41    51971.23    386.38 o 
   6  14  16    49236.11    49591.65    433.59 o 
   8  14  16    66797.88    66873.34    537.41 o 
  10  14  16    41996.90    44154.00    458.70 o 
  12  14  16    41628.38    41639.67    404.33 o 
   1  15  16      181.00      169.92     28.51 o 
   3  15  16      624.68      458.99     38.50 o 
   5  15  16      939.71      670.13     47.79 o 
   7  15  16       24.06       -5.17     34.34 o 
   9  15  16      517.50      773.77     59.59 o 
  11  15  16      332.15      363.24     55.10 o 
   0  16  16    32343.50    31000.72    412.73 o 
   2  16  16    71984.56    73366.13    562.51 o 
   4  16  16    29983.43    28732.89    320.44 o 
   6  16  16    52178.38    52162.17    526.24 o 
   8  16  16    39703.15    40540.37    422.98 o 
  10  16  16    28969.12    27406.75    306.08 o 
   1  17  16     1413.84     1468.07     64.79 o 
   3  17  16       50.50       31.74     37.03 o 
   5  17  16      773.62      892.47     60.53 o 
   7  17  16        1.62       43.30     43.24 o 
   0  18  16    58819.91    62268.40    715.42 o 
   2  18  16    48740.81    50636.43    432.03 o 
   4  18  16    51655.30    55136.27    521.22 o 
   6  18  16    37575.65    37915.01    380.60 o 
   1  19  16       17.88       70.62     36.30 o 
   1   2  17       81.39      235.48     12.92 o 
   2   3  17      327.88      219.13     15.38 o 
   1   4  17     6294.03     7974.20     71.60 o 
   3   4  17       93.62       40.93     12.59 o 
   2   5  17     1062.61      996.07     29.20 o 
   4   5  17    12346.33    12262.53    111.47 o 
   1   6  17     1441.25     1976.52     37.41 o 
   3   6  17      652.80      669.21     26.22 o 
   5   6  17      193.33      107.31     16.78 o 
   2   7  17      577.56      586.05     27.87 o 
   4   7  17      104.57       65.08     15.76 o 
   6   7  17       13.54       32.08     15.35 o 
   1   8  17     4992.27     5536.31     66.33 o 
   3   8  17      503.25      352.25     23.39 o 
   5   8  17     4926.98     4248.28     65.66 o 
   7   8  17     3402.90     3115.48     60.72 o 
   2   9  17     2370.70     2264.25     57.42 o 
   4   9  17      655.37      391.81     27.51 o 
   6   9  17     1586.26     1862.84     52.89 o 
   8   9  17     3837.34     3331.71     74.02 o 
   1  10  17     1940.94     1833.75     50.00 o 
   3  10  17     1583.07     1191.34     40.84 o 
   5  10  17      306.75      129.34     22.32 o 
   7  10  17        3.58       22.66     20.94 o 
   9  10  17      891.70      863.06     43.33 o 
   2  11  17      331.01      263.91     24.47 o 
   4  11  17     1005.18      868.43     40.12 o 
   6  11  17     1696.51     1564.26     52.71 o 
   8  11  17      125.54       93.97     25.91 o 
  10  11  17      153.83      103.45     30.85 o 
   1  12  17     3776.43     3557.58     63.88 o 
   3  12  17     1076.01      691.92     35.74 o 
   5  12  17     2050.80     1381.42     50.41 o 
   7  12  17      991.15      643.16     49.40 o 
   9  12  17      959.91     1075.35     56.17 o 
  11  12  17      202.20      183.04     41.37 o 
   2  13  17       85.69       91.11     21.05 o 
   4  13  17       16.89        0.21     22.05 o 
   6  13  17     1518.70     1359.24     60.60 o 
   8  13  17       33.46       -8.92     29.38 o 
  10  13  17      806.23      759.21     57.24 o 
  12  13  17      477.78      527.14     61.24 o 
   1  14  17       17.54       39.40     24.10 o 
   3  14  17      490.66      436.49     37.04 o 
   5  14  17      152.67      272.11     35.81 o 
   7  14  17      115.88       96.20     35.35 o 
   9  14  17       95.02      -21.43     37.18 o 
  11  14  17      278.67      258.50     52.59 o 
   2  15  17      108.64      108.73     30.59 o 
   4  15  17      433.25      283.30     38.55 o 
   6  15  17        2.72       54.98     33.22 o 
   8  15  17      422.46      428.63     49.38 o 
  10  15  17      109.76      209.23     48.30 o 
   1  16  17      893.77      994.40     54.83 o 
   3  16  17     2289.64     2324.38     76.94 o 
   5  16  17       37.61       41.52     34.66 o 
   7  16  17      404.89      489.73     50.30 o 
   9  16  17      501.62      523.24     61.28 o 
   2  17  17       33.53       70.56     33.68 o 
   4  17  17      586.93      530.57     56.74 o 
   6  17  17       91.09      128.52     46.70 o 
   8  17  17      557.58      594.49     63.23 o 
   1  18  17        1.25       16.95     34.78 o 
   3  18  17      948.30     1230.02     75.16 o 
   5  18  17      469.94      495.60     58.99 o 
   1   1  18    11219.86    11127.50    118.93 o 
   0   2  18    25422.85    28318.77    239.06 o 
   1   3  18    68006.18    66843.42    367.12 o 
   3   3  18   112049.48   126902.16    973.92 o 
   0   4  18     6062.22     4324.91     76.40 o 
   2   4  18     2208.36     1749.43     33.63 o 
   1   5  18    30725.53    32610.31    202.84 o 
   3   5  18    35813.07    31652.85    217.12 o 
   5   5  18    70490.82    75527.20    654.56 o 
   0   6  18     3380.67     4203.52     78.90 o 
   2   6  18      326.95      400.88     21.98 o 
   4   6  18      334.72      237.06     20.03 o 
   1   7  18    46845.95    44182.77    278.65 o 
   3   7  18    38224.33    41931.14    276.69 o 
   5   7  18    21304.12    19557.48    160.43 o 
   7   7  18    23501.52    22972.90    278.94 o 
   0   8  18    14059.82    14115.82    251.59 o 
   2   8  18     4202.37     3362.57     67.22 o 
   4   8  18     1639.05     1337.10     61.42 o 
   6   8  18     1378.23     1168.31     41.65 o 
   1   9  18    39007.27    39492.64    276.78 o 
   3   9  18    13761.58    11092.43    120.87 o 
   5   9  18    55589.72    57017.76    399.56 o 
   7   9  18    14303.45    13742.21    149.74 o 
   9   9  18    48270.92    50057.13    521.99 o 
   0  10  18       99.46      194.57     30.92 o 
   2  10  18       49.33      119.94     20.47 o 
   4  10  18     1763.08     1855.18     48.04 o 
   6  10  18        0.12       -9.14     19.54 o 
   8  10  18        8.65       -2.63     22.68 o 
   1  11  18    41084.33    39866.52    295.52 o 
   3  11  18    27556.77    30910.78    251.05 o 
   5  11  18    14303.66    12275.41    141.19 o 
   7  11  18    38668.32    40672.44    340.27 o 
   9  11  18    11450.18    10376.00    158.68 o 
  11  11  18    42080.55    44959.01    589.71 o 
   0  12  18       36.06       28.09     25.60 o 
   2  12  18       17.93        8.60     19.08 o 
   4  12  18     1448.94     1374.77     61.98 o 
   6  12  18     1110.17     1011.87     50.95 o 
   8  12  18      526.56      446.32     42.99 o 
  10  12  18     1836.47     2010.67     74.72 o 
   1  13  18    40533.03    41447.17    324.42 o 
   3  13  18    14249.41    12670.14    151.66 o 
   5  13  18    26016.71    26378.27    299.79 o 
   7  13  18    19933.20    19354.54    268.33 o 
   9  13  18    28045.65    29293.02    292.80 o 
  11  13  18    21762.49    21484.05    270.56 o 
  13  13  18    35293.21    40654.47   1204.68 o 
   0  14  18      535.62      657.27     63.20 o 
   2  14  18       21.79       65.62     26.08 o 
   4  14  18     1085.62     1102.26     54.34 o 
   6  14  18      206.43      126.64     34.04 o 
   8  14  18       11.34       10.15     35.13 o 
  10  14  18       28.90       70.59     42.80 o 
   1  15  18    27273.51    26071.57    259.16 o 
   3  15  18    19470.26    18987.70    235.86 o 
   5  15  18    13144.37    12377.21    185.00 o 
   7  15  18    36668.17    38514.58    347.58 o 
   9  15  18    10118.67     9625.23    162.80 o 
   0  16  18      272.89      566.13     66.41 o 
   2  16  18      599.14      369.14     43.87 o 
   4  16  18       37.68       69.83     35.98 o 
   6  16  18      136.46      171.07     44.17 o 
   8  16  18       57.35      118.32     44.39 o 
   1  17  18    52323.82    58073.74    495.63 o 
   3  17  18    20140.85    20343.37    312.32 o 
   5  17  18    22995.85    24216.40    293.41 o 
   7  17  18    11902.08    12588.52    304.59 o 
   0  18  18     1776.41     2244.10    122.70 o 
   2  18  18       10.98      -18.13     36.07 o 
   1   2  19     1502.28      976.13     28.66 o 
   2   3  19       13.31       -3.67     11.44 o 
   1   4  19       88.72       20.58     12.02 o 
   3   4  19     1046.41     1404.86     34.28 o 
   2   5  19     2631.96     1868.46     48.78 o 
   4   5  19     5680.31     4116.27     67.59 o 
   1   6  19     7818.13     7931.34     89.33 o 
   3   6  19    11464.50    11162.04    103.60 o 
   5   6  19        5.81      -14.49     14.49 o 
   2   7  19     3613.89     3631.99     60.16 o 
   4   7  19       80.28      146.00     20.31 o 
   6   7  19      492.24      435.40     28.86 o 
   1   8  19     1257.55     1053.40     35.31 o 
   3   8  19      754.76      496.06     29.04 o 
   5   8  19       71.91      193.59     24.01 o 
   7   8  19    13345.97    12343.18    134.02 o 
   2   9  19     4724.78     4731.52     70.73 o 
   4   9  19     4599.86     4369.24     85.25 o 
   6   9  19      287.82      306.84     29.43 o 
   8   9  19      204.97      191.04     28.32 o 
   1  10  19     7158.04     6884.04    103.23 o 
   3  10  19     8998.13     7943.86    103.23 o 
   5  10  19       22.56       31.95     20.61 o 
   7  10  19      113.48      166.95     28.07 o 
   9  10  19      218.01      145.16     30.46 o 
   2  11  19     2263.33     2021.52     67.17 o 
   4  11  19     3097.32     2938.93     68.35 o 
   6  11  19      724.43      667.31     42.67 o 
   8  11  19     1260.91     1065.25     51.95 o 
  10  11  19        0.82      -21.00     31.67 o 
   1  12  19        0.89        4.51     18.71 o 
   3  12  19      105.60      155.60     26.46 o 
   5  12  19     3143.11     2570.32     66.11 o 
   7  12  19      460.80      318.71     38.82 o 
   9  12  19      631.21      577.34     48.20 o 
  11  12  19      372.20      347.46     53.01 o 
   2  13  19      683.27      747.63     42.85 o 
   4  13  19     2776.63     2965.89     71.83 o 
   6  13  19      446.98      452.82     42.28 o 
   8  13  19      100.54       49.00     34.92 o 
  10  13  19     2508.08     2680.45     90.08 o 
  12  13  19       24.94      -39.00     53.53 o 
   1  14  19     1500.29     1540.93     60.88 o 
   3  14  19      269.11      269.77     35.59 o 
   5  14  19       78.67       61.50     32.35 o 
   7  14  19      393.63      351.97     45.61 o 
   9  14  19      168.37      237.63     45.08 o 
  11  14  19        0.67      -37.04     48.32 o 
   2  15  19      688.82      640.26     55.37 o 
   4  15  19      382.10      322.86     43.72 o 
   6  15  19      749.85      823.79     56.99 o 
   8  15  19      165.87      191.55     45.92 o 
   1  16  19      154.36      391.77     42.09 o 
   3  16  19      334.78      553.77     52.88 o 
   5  16  19      250.97      372.37     55.86 o 
   7  16  19      390.12      435.18     54.19 o 
   2  17  19        2.08       -7.96     32.59 o 
   4  17  19       24.05       87.50     39.89 o 
   0   0  20    50659.18    58651.24    896.13 o 
   0   2  20    37706.65    29102.69    284.37 o 
   2   2  20   182958.72   204998.03   1535.36 o 
   1   3  20     4303.50     4000.08     88.93 o 
   0   4  20   106783.77   120152.34    893.99 o 
   2   4  20    80203.46    69554.84    430.71 o 
   4   4  20   129019.13   141663.58   1158.10 o 
   1   5  20     2615.42     2505.28     64.41 o 
   3   5  20     2725.33     2620.05     59.66 o 
   0   6  20    57603.52    52041.41    455.80 o 
   2   6  20   124697.18   137189.94    822.26 o 
   4   6  20    71657.68    65258.78    401.96 o 
   6   6  20   105280.88   112431.11    949.34 o 
   1   7  20      108.44      137.86     18.53 o 
   3   7  20     2424.49     2379.87     50.02 o 
   5   7  20     3125.98     2655.09     55.15 o 
   0   8  20    92123.39    91764.38    799.64 o 
   2   8  20    71211.57    67492.00    458.20 o 
   4   8  20    78789.28    77454.84    504.61 o 
   6   8  20    73703.65    71878.07    490.09 o 
   8   8  20    62989.59    60031.80    652.41 o 
   1   9  20     7040.36     6716.24     92.30 o 
   3   9  20      815.81      532.72     31.48 o 
   5   9  20      408.57      409.13     31.35 o 
   7   9  20     2641.77     2576.91     92.14 o 
   0  10  20    67052.10    69902.56    685.46 o 
   2  10  20    53058.09    51944.72    389.17 o 
   4  10  20    49304.27    48015.86    368.24 o 
   6  10  20    58448.00    57575.84    429.43 o 
   8  10  20    50863.54    50324.96    391.62 o 
  10  10  20    41811.77    41702.34    509.58 o 
   1  11  20      342.27      277.37     29.19 o 
   3  11  20      699.83      769.83     39.87 o 
   5  11  20       69.15      113.64     27.07 o 
   7  11  20      433.59      227.17     34.86 o 
   9  11  20       39.05       72.70     32.58 o 
   0  12  20    80262.70    81462.80    793.13 o 
   2  12  20    63314.10    63993.07    489.64 o 
   4  12  20    50564.38    49498.44    385.08 o 
   6  12  20    71837.26    73180.37    535.65 o 
   8  12  20    47606.02    47267.05    412.70 o 
  10  12  20    52050.77    51916.93    471.86 o 
  12  12  20    40851.72    42406.48    646.61 o 
   1  13  20     1380.16     1225.48     53.66 o 
   3  13  20       29.74      -17.83     23.50 o 
   5  13  20     4071.89     3505.11     91.90 o 
   7  13  20      430.57      731.65     53.28 o 
   9  13  20      280.22      190.29     43.34 o 
  11  13  20      358.24      388.77     61.29 o 
   0  14  20    69664.71    72062.37    891.35 o 
   2  14  20    22646.05    20996.91    231.17 o 
   4  14  20    40438.13    39042.70    357.35 o 
   6  14  20    36671.30    35522.76    338.20 o 
   8  14  20    35488.82    34379.09    335.77 o 
  10  14  20    36174.70    36893.20    396.18 o 
   1  15  20        5.76       12.10     31.65 o 
   3  15  20      866.51      936.52     59.13 o 
   5  15  20     3690.05     4243.74    111.99 o 
   7  15  20      526.38      360.58     51.15 o 
   0  16  20    69568.91    74232.45   1161.06 o 
   2  16  20    50782.11    53982.00    519.32 o 
   4  16  20    38840.77    38819.61    403.07 o 
   6  16  20    53176.57    55058.66    498.92 o 
   1  17  20      259.06      157.94     40.28 o 
   3  17  20      691.79      623.96     62.44 o 
   1   2  21     1584.09     1633.90     34.87 o 
   2   3  21     1650.16     1503.22     38.84 o 
   1   4  21      843.13      689.50     27.93 o 
   3   4  21      734.58      597.82     29.13 o 
   2   5  21     1807.26     1635.43     41.98 o 
   4   5  21     1806.07     1412.88     38.09 o 
   1   6  21     7823.26     7673.21     95.54 o 
   3   6  21      532.53      295.94     23.90 o 
   5   6  21       80.01      128.39     21.11 o 
   2   7  21      940.70      926.58     46.30 o 
   4   7  21      461.64      341.33     26.61 o 
   6   7  21       19.90        2.06     20.31 o 
   1   8  21      556.42      661.40     34.58 o 
   3   8  21     3468.84     2812.68     56.47 o 
   5   8  21      966.36      502.18     33.29 o 
   7   8  21     2539.90     2155.99     74.23 o 
   2   9  21     1022.00      924.50     45.43 o 
   4   9  21      412.19      273.14     28.10 o 
   6   9  21       38.45       61.15     25.03 o 
   8   9  21      226.79      183.66     32.87 o 
   1  10  21     6920.85     5971.50     98.15 o 
   3  10  21     1417.50      858.76     42.04 o 
   5  10  21       62.78      161.26     29.32 o 
   7  10  21       40.34       14.36     26.92 o 
   9  10  21      108.23       88.13     32.84 o 
   2  11  21      190.64      137.13     27.17 o 
   4  11  21      101.84       61.74     26.03 o 
   6  11  21        0.35      -26.63     26.63 o 
   8  11  21       72.85       39.98     32.16 o 
  10  11  21        9.73       21.13     39.44 o 
   1  12  21      520.98      616.20     45.47 o 
   3  12  21      335.68      134.38     28.04 o 
   5  12  21      486.98      231.01     35.30 o 
   7  12  21      789.94      568.55     48.43 o 
   9  12  21       57.90       11.32     37.80 o 
  11  12  21      146.81      144.90     51.80 o 
   2  13  21      178.18      209.96     35.58 o 
   4  13  21       59.00        4.02     28.95 o 
   6  13  21       90.76      134.87     36.61 o 
   8  13  21      910.11     1069.41     65.78 o 
  10  13  21      376.72      599.71     66.68 o 
   1  14  21     3404.47     3112.55     83.79 o 
   3  14  21     2199.65     1826.24     70.08 o 
   5  14  21        9.94       29.76     34.10 o 
   7  14  21      126.84      129.67     41.50 o 
   9  14  21     1251.43     1319.10     76.92 o 
   2  15  21      344.07      353.57     46.17 o 
   4  15  21       19.13       46.28     33.80 o 
   6  15  21      690.55      715.87     57.88 o 
   1  16  21        7.58      -23.53     33.96 o 
   3  16  21      185.18      182.09     44.11 o 
   5  16  21      237.56      313.95     51.70 o 
   1   1  22    49737.71    52583.97    454.50 o 
   0   2  22    14782.71    14487.63    214.84 o 
   1   3  22    21456.15    20689.44    161.04 o 
   3   3  22    21708.15    22262.33    251.34 o 
   0   4  22     1356.58     1831.28     72.02 o 
   2   4  22     3032.68     3396.53     64.68 o 
   1   5  22    53655.51    55004.59    371.26 o 
   3   5  22    34499.12    32677.39    247.49 o 
   5   5  22    32373.53    31867.05    335.41 o 
   0   6  22     8785.64     8675.89    341.55 o 
   2   6  22    23413.05    21926.03    185.66 o 
   4   6  22     6756.67     6581.05     93.81 o 
   1   7  22    12832.64    11951.65    142.77 o 
   3   7  22    35584.24    36328.00    272.64 o 
   5   7  22    16135.26    16317.42    162.54 o 
   7   7  22    66791.05    67750.95    720.90 o 
   0   8  22       45.01       88.81     30.38 o 
   2   8  22      180.93      181.76     23.82 o 
   4   8  22       36.17       85.77     22.37 o 
   6   8  22     1393.62     1182.33     50.68 o 
   1   9  22    40315.55    41822.84    356.95 o 
   3   9  22    31652.26    30077.41    250.30 o 
   5   9  22    27900.19    28634.61    244.29 o 
   7   9  22    16664.72    16207.00    176.75 o 
   9   9  22    25424.69    26240.93    366.21 o 
   0  10  22      718.44      931.56     68.63 o 
   2  10  22      537.02      516.50     37.07 o 
   4  10  22      991.75      963.03     47.43 o 
   6  10  22      356.96      427.94     38.15 o 
   8  10  22       30.41        9.77     30.29 o 
   1  11  22    18140.41    16650.40    192.44 o 
   3  11  22    30125.78    31041.90    370.19 o 
   5  11  22    17331.84    16179.53    185.83 o 
   7  11  22    38446.06    40724.13    353.53 o 
   9  11  22    13844.76    12531.68    187.90 o 
  11  11  22    26677.94    29935.60    529.02 o 
   0  12  22      152.85      148.55     47.65 o 
   2  12  22      716.99      735.53     47.47 o 
   4  12  22      162.57      189.28     34.90 o 
   6  12  22        0.03       24.27     31.23 o 
   8  12  22       30.83       10.78     38.16 o 
  10  12  22       35.66      -26.94     42.67 o 
   1  13  22    24389.60    25099.46    260.27 o 
   3  13  22    17828.31    17607.30    233.51 o 
   5  13  22    35122.77    38425.46    342.96 o 
   7  13  22    12695.64    11991.07    172.21 o 
   9  13  22    28445.03    31348.85    335.76 o 
   0  14  22      443.04      236.94     65.59 o 
   2  14  22      277.63      190.82     36.40 o 
   4  14  22      167.75      107.52     35.86 o 
   6  14  22       62.17       44.13     39.08 o 
   8  14  22      842.87      748.62     60.02 o 
   1  15  22    15311.89    14549.12    222.85 o 
   3  15  22    16250.46    16756.34    224.43 o 
   5  15  22    11713.52    11282.99    206.13 o 
   0  16  22     1218.31     1349.64    116.42 o 
   2  16  22      478.03      578.53     57.61 o 
   1   2  23       29.78       17.15     14.60 o 
   2   3  23        9.91        0.61     13.58 o 
   1   4  23     1817.25     1494.62     44.70 o 
   3   4  23     2238.50     1839.20     44.61 o 
   2   5  23     1197.06      906.28     43.16 o 
   4   5  23     1162.01     1156.64     42.10 o 
   1   6  23      335.60      192.65     23.72 o 
   3   6  23     1422.47     1307.13     43.90 o 
   5   6  23      323.00      249.39     26.17 o 
   2   7  23       16.46       -5.93     18.16 o 
   4   7  23     1565.42     1470.55     55.00 o 
   6   7  23     3179.34     2964.32     72.52 o 
   1   8  23     6196.29     6856.86    108.71 o 
   3   8  23     1411.13     1365.47     47.65 o 
   5   8  23      102.45      162.27     27.65 o 
   7   8  23      260.31      188.03     33.65 o 
   2   9  23       75.97       80.15     23.96 o 
   4   9  23      669.40      504.12     36.68 o 
   6   9  23       98.17       58.45     27.93 o 
   8   9  23      282.68      319.66     41.20 o 
   1  10  23       24.77       17.52     23.41 o 
   3  10  23      530.22      523.78     40.11 o 
   5  10  23      935.41      854.87     50.08 o 
   7  10  23     1348.12     1471.86     68.13 o 
   9  10  23       64.51       91.02     36.92 o 
   2  11  23       62.32       41.64     27.96 o 
   4  11  23      954.29     1047.42     59.65 o 
   6  11  23      299.83      282.43     39.02 o 
   8  11  23      944.82     1009.17     61.87 o 
  10  11  23       16.71       46.82     45.84 o 
   1  12  23     1119.03     1132.48     60.34 o 
   3  12  23      686.59      746.61     50.07 o 
   5  12  23       50.46       28.58     32.98 o 
   7  12  23       58.11      113.09     40.37 o 
   9  12  23       36.91       46.54     45.88 o 
   2  13  23        0.08       -4.92     28.10 o 
   4  13  23     1201.71     1033.64     61.75 o 
   6  13  23       56.31       99.86     38.65 o 
   8  13  23       11.84      -42.72     42.72 o 
   1  14  23      560.57      902.40     59.47 o 
   3  14  23      469.46      739.53     58.33 o 
   5  14  23      334.88      306.34     43.91 o 
   7  14  23      272.09      387.81     54.37 o 
   2  15  23       66.83       69.68     42.51 o 
   4  15  23       52.90       84.75     35.51 o 
   0   0  24   181975.55   194775.06   3267.00 o 
   0   2  24    80654.36    79169.84    780.66 o 
   2   2  24   127358.89   135921.97   1261.28 o 
   1   3  24     3756.84     3708.24     71.04 o 
   0   4  24   106268.17   111334.14   1072.38 o 
   2   4  24    53477.97    50744.12    363.68 o 
   4   4  24    72097.65    74170.72    711.96 o 
   1   5  24       37.61       77.89     20.75 o 
   3   5  24       72.46       73.88     19.53 o 
   0   6  24    39787.19    37367.86    439.16 o 
   2   6  24    71633.12    72265.41    490.71 o 
   4   6  24    36416.76    33831.23    254.97 o 
   6   6  24    42463.38    41288.08    489.63 o 
   1   7  24      771.18      783.61     41.92 o 
   3   7  24      583.41      526.16     37.43 o 
   5   7  24     2600.39     2414.90     63.71 o 
   0   8  24    58505.29    58327.12    687.81 o 
   2   8  24    57321.19    58434.66    466.60 o 
   4   8  24    56231.12    56124.36    409.36 o 
   6   8  24    40014.58    39926.83    332.72 o 
   8   8  24    47529.95    45377.20    603.37 o 
   1   9  24       41.73       44.54     25.49 o 
   3   9  24     1019.72      816.02     47.62 o 
   5   9  24        0.00       -9.94     26.53 o 
   7   9  24     1052.36      811.75     52.46 o 
   0  10  24    59469.89    61677.81    731.05 o 
   2  10  24    75185.02    75845.00    698.61 o 
   4  10  24    63684.98    66974.01    516.38 o 
   6  10  24    45612.47    43507.15    371.90 o 
   8  10  24    47488.61    49640.27    435.02 o 
  10  10  24    34243.01    33888.95    457.79 o 
   1  11  24       73.13       43.20     27.90 o 
   3  11  24        4.59       37.06     28.94 o 
   5  11  24      416.05      617.23     48.69 o 
   7  11  24     1703.39     1319.66     68.33 o 
   9  11  24      266.12      352.25     53.35 o 
   0  12  24    37904.38    36152.70    496.65 o 
   2  12  24    58317.62    60576.98    496.65 o 
   4  12  24    48902.11    47870.82    422.65 o 
   6  12  24    44415.44    45372.02    391.88 o 
   8  12  24    39492.15    38671.30    358.80 o 
   1  13  24       79.65      151.86     38.54 o 
   3  13  24       35.78       70.21     37.34 o 
   5  13  24        8.15       66.78     41.10 o 
   7  13  24     1377.08     1482.12     84.47 o 
   0  14  24    47562.32    49326.04    875.13 o 
   2  14  24    43096.28    43791.51    480.46 o 
   4  14  24    55450.64    59296.39    551.67 o 
   1   2  25       15.65        1.43     21.15 o 
   2   3  25      132.85      102.98     26.33 o 
   1   4  25       20.66      -13.83     16.93 o 
   3   4  25     2703.08     1956.68     53.97 o 
   2   5  25        2.52       33.21     19.26 o 
   4   5  25      812.26     1001.48     43.92 o 
   1   6  25      908.76      606.74     38.54 o 
   3   6  25      890.67      617.27     44.35 o 
   5   6  25      171.85       34.32     24.66 o 
   2   7  25      431.18      285.44     31.65 o 
   4   7  25      633.01      603.22     39.63 o 
   6   7  25     1040.43      953.00     51.51 o 
   1   8  25      186.33       85.66     26.05 o 
   3   8  25      123.72       26.53     26.02 o 
   5   8  25      559.81      350.29     38.83 o 
   7   8  25     1108.86     1062.73     55.52 o 
   2   9  25       49.30       39.75     24.52 o 
   4   9  25      927.90      802.53     50.21 o 
   6   9  25      109.36       91.97     34.10 o 
   8   9  25     1156.82     1162.20     63.55 o 
   1  10  25      889.14      699.42     49.81 o 
   3  10  25     1119.35      962.41     57.59 o 
   5  10  25      234.73      187.87     37.38 o 
   7  10  25      948.18      896.91     60.95 o 
   9  10  25       42.00       35.80     44.86 o 
   2  11  25        8.26      -28.34     28.34 o 
   4  11  25      300.74      330.49     46.80 o 
   6  11  25      489.60      509.51     51.65 o 
   8  11  25      261.49      198.89     46.72 o 
   1  12  25      613.82      548.41     51.03 o 
   3  12  25      574.67      503.70     52.27 o 
   5  12  25       10.49        2.56     35.88 o 
   7  12  25       52.74       -9.14     38.93 o 
   2  13  25        4.48       11.93     33.38 o 
   4  13  25      110.31       96.13     41.11 o 
   1  14  25       56.76       97.93     37.83 o 
   1   1  26    18117.11    17870.38    266.49 o 
   0   2  26     1501.49     1582.93    112.94 o 
   1   3  26    26832.10    27485.88    259.61 o 
   3   3  26    32322.04    34565.83    451.43 o 
   0   4  26       44.35       57.21     38.80 o 
   2   4  26       57.48       83.49     29.00 o 
   1   5  26    15880.93    16046.44    176.26 o 
   3   5  26    17210.02    17336.65    172.76 o 
   5   5  26    41573.78    42940.58    471.27 o 
   0   6  26      401.86      381.64     48.90 o 
   2   6  26      637.07      672.50     42.59 o 
   4   6  26      494.86      624.40     46.92 o 
   1   7  26    26101.34    25203.04    252.99 o 
   3   7  26    27492.17    27656.62    270.62 o 
   5   7  26    20882.59    20555.71    209.54 o 
   7   7  26    19184.60    18703.29    317.69 o 
   0   8  26     2102.08     1911.93     98.75 o 
   2   8  26       17.99        6.82     24.71 o 
   4   8  26      125.48      128.87     32.27 o 
   6   8  26      376.48      422.17     45.92 o 
   1   9  26    22771.96    23682.77    272.61 o 
   3   9  26    23937.29    24286.20    264.84 o 
   5   9  26    47328.18    50560.78    453.00 o 
   7   9  26    19546.31    18484.88    241.67 o 
   9   9  26    38179.40    43297.85    747.83 o 
   0  10  26     1665.28     1408.22     91.96 o 
   2  10  26       10.87      -18.86     29.59 o 
   4  10  26        1.69      -15.28     32.10 o 
   6  10  26       93.58       56.62     37.45 o 
   8  10  26       34.28      -19.50     42.60 o 
   1  11  26    14714.85    14467.38    196.49 o 
   3  11  26    27227.65    29046.46    307.07 o 
   5  11  26    13375.18    12358.08    226.13 o 
   7  11  26    24918.50    26869.50    374.51 o 
   0  12  26       17.60       -1.48     44.66 o 
   2  12  26     1487.62     1398.62     71.23 o 
   4  12  26      859.48     1205.77     70.23 o 
   6  12  26      295.98      241.53     53.43 o 
   1  13  26     7043.81     6677.51    131.34 o 
   3  13  26    11415.52    10328.81    180.21 o 
   1   2  27       33.11       42.95     31.20 o 
   2   3  27      243.36      220.42     35.07 o 
   1   4  27     3007.85     3049.17     77.67 o 
   3   4  27      213.91      232.72     36.14 o 
   2   5  27      521.11      497.25     45.57 o 
   4   5  27      625.40      757.53     51.23 o 
   1   6  27        0.26       10.43     24.00 o 
   3   6  27       89.90       53.95     26.98 o 
   5   6  27     1386.65     1306.55     59.62 o 
   2   7  27       44.13       31.48     26.74 o 
   4   7  27      521.99      315.15     40.70 o 
   6   7  27     1109.65     1370.71     75.76 o 
   1   8  27     1882.97     1991.18     83.79 o 
   3   8  27     1378.75     1690.09     71.29 o 
   5   8  27      120.57      114.57     37.23 o 
   7   8  27      421.73      594.91     49.98 o 
   2   9  27        6.97       10.70     32.34 o 
   4   9  27      367.81      430.83     51.63 o 
   6   9  27      770.10      696.30     57.39 o 
   8   9  27      171.45      166.89     46.97 o 
   1  10  27       32.53       37.85     30.94 o 
   3  10  27        1.54       43.04     33.24 o 
   5  10  27      937.70     1050.21     72.22 o 
   7  10  27      688.65      787.56     63.71 o 
   2  11  27       19.14        0.57     34.51 o 
   4  11  27        1.67      -16.46     33.66 o 
   1  12  27     1776.29     2039.26     78.01 o 
   3  12  27      263.54      442.60     51.78 o 
   0   0  28   151444.72   157828.63   3959.88 o 
   0   2  28    58789.72    57590.88    629.94 o 
   2   2  28    60263.68    59552.68    770.08 o 
   1   3  28        6.24        5.75     33.21 o 
   0   4  28    89156.70    93161.40   1013.27 o 
   2   4  28    33097.36    32647.32    331.76 o 
   4   4  28    57902.00    58776.16    697.53 o 
   1   5  28     4132.25     4403.58    112.93 o 
   3   5  28      938.52     1009.86     63.11 o 
   0   6  28    64798.29    66758.67    774.99 o 
   2   6  28    56582.41    55716.26    475.58 o 
   4   6  28    42877.94    44541.49    444.28 o 
   6   6  28    46301.29    45917.93    672.81 o 
   1   7  28     1119.59     1228.37     63.18 o 
   3   7  28      705.45      880.91     62.16 o 
   5   7  28        2.35       54.67     38.60 o 
   0   8  28    60146.19    61129.45    739.42 o 
   2   8  28    34403.37    34857.22    344.74 o 
   4   8  28    44052.34    43796.80    429.11 o 
   6   8  28    31877.41    32794.66    335.41 o 
   8   8  28    26508.31    26173.80    385.31 o 
   1   9  28        8.40       16.10     31.74 o 
   3   9  28       17.78       -1.03     42.01 o 
   5   9  28       41.23       54.33     45.12 o 
   7   9  28      596.66      494.87     65.62 o 
   0  10  28    47081.61    47823.70    771.81 o 
   2  10  28    40064.27    40352.23    390.30 o 
   4  10  28    42299.12    43616.48    458.74 o 
   1  11  28      212.02      192.01     41.94 o 
   3  11  28      250.09      154.75     40.46 o 
   1   2  29       63.99       63.55     40.55 o 
   2   3  29      195.38      240.94     43.37 o 
   1   4  29      699.89      672.23     55.69 o 
   3   4  29      310.02      312.53     48.48 o 
   2   5  29        2.09       -2.16     39.15 o 
   4   5  29      763.23      649.36     59.92 o 
   1   6  29      129.37      110.45     42.90 o 
   3   6  29      255.95      430.50     55.05 o 
   5   6  29     1785.23     1657.35     90.95 o 
   2   7  29        4.83       36.55     49.17 o 
   4   7  29      241.03      266.45     58.04 o 
   6   7  29     2069.22     2160.23     99.88 o 
   1   8  29     3795.10     4115.01    118.08 o 
   3   8  29      325.57      337.13     44.17 o 
   5   8  29     5399.10     6217.76    153.84 o 
   2   9  29      106.06      212.17     39.04 o 
   4   9  29      119.40       84.56     46.61 o 
   1  10  29       44.25       73.95     38.79 o 
   1   1  30    18805.82    19511.96    363.90 o 
   0   2  30      861.15     1168.62    114.43 o 
   1   3  30     9193.10     9415.69    160.06 o 
   3   3  30     7984.22     7285.06    209.43 o 
   0   4  30     1059.14     1135.87    143.42 o 
   2   4  30     2206.57     2638.35     90.69 o 
   1   5  30    25783.66    27822.90    307.53 o 
   3   5  30    17451.88    17428.75    230.54 o 
   5   5  30    26999.05    29202.23    541.99 o 
   0   6  30       51.88      153.66     60.73 o 
   2   6  30       11.28       52.67     47.81 o 
   4   6  30      140.92      164.20     56.41 o 
   1   7  30    34115.10    37422.12    452.86 o 
   3   7  30    38556.81    41750.74    462.16 o 
   5   7  30    30359.82    30953.24    415.64 o 
   0   8  30       72.15       45.11     77.67 o 
   2   8  30       26.51       80.16     59.81 o 
   4   8  30       33.22       89.01    115.58 o 
   1   2  31      125.77      181.07     53.60 o 
   2   3  31     2761.50     2866.56     98.88 o 
   1   4  31      212.43      127.30     53.49 o 
   3   4  31       77.14       98.66     49.51 o 
   2   5  31      329.00      242.55     56.53 o 
   4   5  31      153.25       59.46     56.87 o 
   1   6  31      658.63      835.76     77.37 o 
   3   6  31     2415.30     2727.73    110.65 o 
   0   0  32    56813.77    63739.98   1916.07 o 
   0   2  32    36325.29    35014.00    617.75 o 
   2   2  32    56519.24    60556.68   1070.30 o 
   1   3  32       33.22      274.79     60.25 o 
   0   4  32    45819.68    48254.08    779.81 o 
   2   4  32    31562.97    31610.94    347.97 o 
                                                 
